# Supplementary material for: Huntington’s disease blood and brain show a common gene expression pattern and share an immune signature with Alzheimer’s disease
Source: Sci Rep. 2017 Mar 21;7:44849. doi: 10.1038/srep44849 (PMC5359597; doi:10.1038/srep44849)
Supplement: Supplementary Tables [file srep44849-s2.xls]

## Sheet: S1. Differential expression
	Entrez gene ID	Gene Symbol	p (diffexp)	q (diffexp)	log2(FC)
	722	C4BPA	7.8147e-06	0.140782	1.371
	2297	FOXD1	9.08967e-05	0.702024	-0.7851
	3805	KIR2DL4	0.000192536	0.702024	0.651
	196394	AMN1	0.000211482	0.702024	0.2076
	94137	RP1L1	0.000246587	0.702024	-1.3501
	158248	TTC16	0.000267272	0.702024	-0.3474
	100422824	MIR3128	0.000285601	0.702024	0.9298
	5797	PTPRM	0.000311751	0.702024	-0.3585
	84692	CCDC54	0.000479392	0.95779	2.5315
	889	KRIT1	0.000730315	0.95779	-0.0811
	54221	SNTG2	0.000751355	0.95779	-0.6887
	22979	EFR3B	0.000817254	0.95779	0.4935
	56934	CA10	0.000841555	0.95779	2.0361
	8763	CD164	0.000953137	0.95779	0.098
	597	BCL2A1	0.00106393	0.95779	0.4232
	4940	OAS3	0.00111919	0.95779	0.6878
	49	ACR	0.00113014	0.95779	1.2365
	9262	STK17B	0.00118882	0.95779	0.1318
	54407	SLC38A2	0.00118894	0.95779	0.1235
	285590	SH3PXD2B	0.00125931	0.95779	0.4138
	60370	AVPI1	0.00148929	0.95779	0.2731
	6425	SFRP5	0.0014907	0.95779	0.6337
	387849	REP15	0.00149168	0.95779	1.5263
	283726	FAM154B	0.00153149	0.95779	0.7481
	143502	OR52I2	0.00153577	0.95779	2.469
	1999	ELF3	0.00157525	0.95779	-0.3428
	54957	TXNL4B	0.0016481	0.95779	0.0881
	23446	SLC44A1	0.00164815	0.95779	0.116
	693213	MIR628	0.00164971	0.95779	-0.3653
	375757	SWI5	0.00168092	0.95779	0.1142
	728340	GTF2H2C	0.00168699	0.95779	0.206
	146713	RBFOX3	0.00185943	0.95779	-0.434
	26834	RNU4-2	0.00189347	0.95779	1.0277
	79725	THAP9	0.00192899	0.95779	0.1489
	164668	APOBEC3H	0.00197919	0.95779	-0.3226
	50999	TMED5	0.0020242	0.95779	0.0777
	22895	RPH3A	0.00202427	0.95779	0.5363
	116835	HSPA12B	0.00210345	0.95779	-0.5778
	79026	AHNAK	0.00211642	0.95779	-0.1685
	8787	RGS9	0.00229306	0.95779	-0.3086
	100113407	TMEM170B	0.0023078	0.95779	0.1772
	54916	C14orf101	0.00232753	0.95779	0.1276
	51533	PHF7	0.00236403	0.95779	-0.1325
	5881	RAC3	0.0024019	0.95779	-0.2672
	79848	CSPP1	0.00246882	0.95779	-0.091
	8876	VNN1	0.00252393	0.95779	0.4131
	1573	CYP2J2	0.00260742	0.95779	0.4152
	23507	LRRC8B	0.00262027	0.95779	0.1639
	130162	CLHC1	0.00266261	0.95779	0.3261
	29890	RBM15B	0.00266539	0.95779	-0.0548
	441478	NRARP	0.00271148	0.95779	0.3619
	9891	NUAK1	0.00297025	1	-0.5396
	158405	KIAA1958	0.00302331	1	0.302
	387990	TOMM20L	0.00327894	1	-0.3639
	9987	HNRPDL	0.00338433	1	-0.0783
	692063	SNORA32	0.00350391	1	0.1831
	2571	GAD1	0.0035879	1	1.7905
	6817	SULT1A1	0.0037149	1	0.2972
	23499	MACF1	0.00371718	1	-0.1198
	51762	RAB8B	0.00380628	1	0.0976
	9912	ARHGAP44	0.00400225	1	0.3735
	146754	DNAH2	0.00403752	1	-0.6214
	347733	TUBB2B	0.00420801	1	-0.696
	57732	ZFYVE28	0.00424711	1	-0.1785
	6614	SIGLEC1	0.00439032	1	0.6336
	875	CBS	0.00441736	1	0.5923
	255520	ELMOD2	0.00453628	1	0.0902
	23350	U2SURP	0.0045769	1	-0.056
	84978	FRMD5	0.00466375	1	-0.542
	80306	MED28	0.00467741	1	0.0851
	89944	GLB1L2	0.00468442	1	-0.4177
	10082	GPC6	0.00484451	1	2.0374
	56675	NRIP3	0.00510243	1	-0.3282
	387882	C12orf75	0.005168	1	-0.1993
	23345	SYNE1	0.00517408	1	-0.1274
	338339	CLEC4D	0.00523474	1	0.3593
	2764	GMFB	0.00528236	1	0.1054
	100423037	MIR3176	0.00540883	1	0.2968
	729665	CCDC175	0.00541555	1	1.5796
	284371	ZNF841	0.00542302	1	-0.104
	286753	TUSC5	0.00553741	1	-0.499
	721	C4B	0.00579899	1	0.5674
	2999	GZMH	0.00589573	1	-0.387
	10236	HNRNPR	0.00592349	1	-0.0691
	442918	MIR373	0.00600796	1	0.3666
	50944	SHANK1	0.00612705	1	0.5695
	6283	S100A12	0.00612749	1	0.4354
	284186	TMEM105	0.00614245	1	-0.6971
	57615	ZNF492	0.00629982	1	-0.3804
	83732	RIOK1	0.00651832	1	-0.0871
	135114	HINT3	0.00655993	1	0.0838
	4776	NFATC4	0.00657088	1	0.6453
	706	TSPO	0.00659087	1	0.1701
	7700	ZNF141	0.00659372	1	-0.1769
	4641	MYO1C	0.00663701	1	-0.1222
	10773	ZBTB6	0.00682793	1	0.0842
	2123	EVI2A	0.00703938	1	0.2917
	729085	FAM198A	0.00712596	1	-0.5258
	10673	TNFSF13B	0.00717842	1	0.2549
	199675	C19orf59	0.00720543	1	0.3332
	285343	TCAIM	0.00721529	1	0.1112
	84418	CYSTM1	0.00729255	1	0.3109
	51491	NOP16	0.00729837	1	-0.1142
	162998	OR7D2	0.00731915	1	-1.6758
	388611	CD164L2	0.00742192	1	1.121
	4097	MAFG	0.00746359	1	0.1305
	9666	DZIP3	0.00759931	1	-0.1414
	29919	C18orf8	0.0076436	1	-0.0638
	81608	FIP1L1	0.00764392	1	-0.0651
	10911	UTS2	0.0076642	1	0.6127
	6079	SNORD15A	0.00766532	1	0.4783
	3665	IRF7	0.00771382	1	0.2644
	8437	RASAL1	0.00774886	1	0.3966
	4646	MYO6	0.00776575	1	-0.2866
	57507	ZNF608	0.00779365	1	0.3387
	100422861	MIR4306	0.00780363	1	-1.4211
	2820	GPD2	0.00781729	1	0.123
	10924	SMPDL3A	0.00807831	1	0.2069
	23230	VPS13A	0.00821615	1	-0.1217
	283659	PRTG	0.00821955	1	-1.102
	84446	BRSK1	0.00827993	1	-0.2243
	255104	TMCO4	0.00830182	1	-0.0945
	83879	CDCA7	0.00834506	1	-0.2398
	196740	VSTM4	0.00838398	1	0.628
	8364	HIST1H4C	0.00842192	1	0.5757
	51474	LIMA1	0.00842839	1	-0.1364
	6430	SRSF5	0.0084302	1	-0.0758
	282973	JAKMIP3	0.00846957	1	-0.2977
	55207	ARL8B	0.00851735	1	0.0566
	414189	AGAP6	0.00853796	1	-0.1024
	3700	ITIH4	0.00867047	1	-0.1443
	4608	MYBPH	0.0087439	1	0.4279
	100616227	MIR4502	0.00875529	1	-0.8704
	339453	TMEM240	0.00880844	1	0.3325
	3738	KCNA3	0.00881526	1	-0.1451
	9780	PIEZO1	0.00887725	1	-0.1064
	27315	PGAP2	0.00923546	1	0.095
	6512	SLC1A7	0.00926536	1	-0.4557
	3977	LIFR	0.00930445	1	1.2388
	100616476	MIR4446	0.00931346	1	1.4237
	2620	GAS2	0.00939095	1	0.2578
	5523	PPP2R3A	0.00939551	1	0.1499
	2069	EREG	0.00949391	1	0.492
	285498	RNF212	0.00951238	1	-0.2916
	84872	ZC3H10	0.00958823	1	0.0808
	553115	PEF1	0.00962713	1	0.0638
	55680	RUFY2	0.00965843	1	-0.0793
	7329	UBE2I	0.00969624	1	-0.0553
	572	BAD	0.00975106	1	0.0951
	5496	PPM1G	0.00984822	1	-0.0596
	694	BTG1	0.00992552	1	0.1119
	84991	RBM17	0.0099568	1	-0.0578
	84272	YIPF4	0.00997733	1	0.1162
	26121	PRPF31	0.0100186	1	-0.0643
	684959	SNORA25	0.0100698	1	0.1567
	728047	GOLGA8O	0.0101145	1	-0.2177
	23224	SYNE2	0.0101423	1	-0.1348
	83890	SPATA9	0.0101852	1	-0.3388
	168455	CCDC71L	0.0102693	1	0.2151
	27236	ARFIP1	0.0103445	1	0.1228
	64092	SAMSN1	0.0103586	1	0.1533
	200942	KLHDC8B	0.0103751	1	0.2561
	79736	TEFM	0.0104781	1	0.1553
	733	C8G	0.010502	1	-0.2622
	388372	CCL4L2	0.0105492	1	-0.6755
	256329	C11orf35	0.0105705	1	-0.1439
	6376	CX3CL1	0.0106003	1	1.8017
	146057	TTBK2	0.0106179	1	-0.1174
	84081	NSRP1	0.0107	1	-0.0931
	338398	TAS2R60	0.0107185	1	-0.5403
	55032	SLC35A5	0.0108039	1	0.0845
	286144	TRIQK	0.0108991	1	0.1457
	6035	RNASE1	0.0110339	1	0.4821
	255809	C19orf38	0.0110344	1	0.1548
	1603	DAD1	0.0110907	1	0.088
	8425	LTBP4	0.0111199	1	-0.1531
	7291	TWIST1	0.0111727	1	-1.3391
	580	BARD1	0.0112292	1	-0.1638
	84188	FAR1	0.0112803	1	0.1092
	64863	METTL4	0.0113556	1	0.0794
	8451	CUL4A	0.0113768	1	-0.0694
	5359	PLSCR1	0.0114038	1	0.3298
	56900	TMEM167B	0.0114738	1	0.0933
	64407	RGS18	0.0114802	1	0.1903
	5209	PFKFB3	0.0115567	1	0.2864
	9879	DDX46	0.0115645	1	-0.0694
	10981	RAB32	0.0116236	1	0.1503
	6433	SFSWAP	0.0118608	1	-0.0642
	10570	DPYSL4	0.0119072	1	-0.5962
	55835	CENPJ	0.0119171	1	-0.1101
	26056	RAB11FIP5	0.0121415	1	-0.211
	677801	SNORA14A	0.0121518	1	1.6493
	26031	OSBPL3	0.012347	1	-0.1064
	10411	RAPGEF3	0.0123618	1	0.2317
	91181	NUP210L	0.012405	1	-0.6188
	5521	PPP2R2B	0.0125096	1	-0.2126
	3557	IL1RN	0.0125943	1	0.2513
	93664	CADPS2	0.0125993	1	2.1059
	693214	MIR629	0.0126459	1	1.3068
	89	ACTN3	0.0126691	1	-0.5206
	387267	KRTAP5-4	0.0127432	1	2.0069
	9610	RIN1	0.0127579	1	0.1747
	135295	SRSF12	0.0130559	1	0.2354
	79924	ADM2	0.0131991	1	0.1758
	222537	HS3ST5	0.0132592	1	1.026
	51338	MS4A4A	0.0132829	1	0.2513
	91543	RSAD2	0.0133779	1	0.6702
	3688	ITGB1	0.0134288	1	-0.1148
	140467	ZNF358	0.0134349	1	0.1178
	3574	IL7	0.0134462	1	-0.2436
	5055	SERPINB2	0.0134938	1	0.2745
	167227	DCP2	0.0135827	1	0.101
	9741	LAPTM4A	0.0136039	1	0.0914
	220963	SLC16A9	0.0136454	1	-0.7456
	401097	C3orf80	0.0136794	1	0.626
	79682	MLF1IP	0.0137009	1	-0.1918
	80071	CCDC15	0.0137247	1	-0.1711
	6320	CLEC11A	0.0137254	1	0.2694
	93978	CLEC6A	0.0137404	1	0.3175
	9	NAT1	0.0138891	1	0.1685
	11064	CNTRL	0.0139373	1	-0.0741
	126014	OSCAR	0.0139593	1	0.1705
	2635	GBP3	0.0139643	1	0.2459
	92922	CCDC102A	0.0139724	1	-0.143
	340252	ZNF680	0.0139748	1	0.156
	84255	SLC37A3	0.0140951	1	0.2351
	650	BMP2	0.0141577	1	0.5117
	10036	CHAF1A	0.0142378	1	-0.1055
	2992	GYG1	0.0142554	1	0.1852
	220082	SPERT	0.0142661	1	0.7313
	84662	GLIS2	0.0142713	1	0.2591
	83660	TLN2	0.0143527	1	-0.2259
	387640	SKIDA1	0.0143623	1	-0.4566
	25792	CIZ1	0.014388	1	-0.0601
	85477	SCIN	0.0144848	1	-0.5491
	442898	MIR324	0.0146259	1	-0.2564
	220042	C11orf82	0.0146967	1	0.1665
	154743	C7orf60	0.0148613	1	0.1023
	4284	MIP	0.014868	1	-1.1632
	6300	MAPK12	0.0148724	1	0.3236
	9747	FAM115A	0.0149843	1	-0.1418
	306	ANXA3	0.0152062	1	0.3888
	401251	SAPCD1	0.0152154	1	-0.1456
	26224	FBXL3	0.0152602	1	0.0816
	65980	BRD9	0.0153226	1	-0.0548
	55007	FAM118A	0.0153352	1	0.3272
	90134	KCNH7	0.015473	1	0.2788
	9587	MAD2L1BP	0.0156668	1	0.0823
	3769	KCNJ13	0.0158053	1	0.3222
	113402	SFT2D1	0.0158401	1	0.1039
	91869	RFT1	0.015852	1	0.0647
	79718	TBL1XR1	0.0159241	1	0.0755
	4651	MYO10	0.0159546	1	0.3347
	375790	AGRN	0.0159972	1	0.3449
	140873	C20orf173	0.016001	1	-0.6243
	117532	TMC2	0.0160124	1	-0.317
	51031	GLOD4	0.016019	1	-0.0726
	3640	INSL3	0.016021	1	0.2435
	219539	YPEL4	0.0160459	1	0.2471
	26278	SACS	0.0161389	1	-0.1163
	197135	PATL2	0.0162003	1	-0.1701
	23601	CLEC5A	0.0162386	1	0.2595
	56848	SPHK2	0.0162637	1	0.0629
	5005	ORM2	0.0163289	1	0.263
	3902	LAG3	0.0163745	1	-0.2714
	10891	PPARGC1A	0.016391	1	0.5318
	130872	AHSA2	0.0164522	1	-0.1092
	117583	PARD3B	0.0165028	1	0.526
	5547	PRCP	0.0165404	1	0.1144
	8846	ALKBH1	0.0165595	1	0.0698
	7587	ZNF37A	0.0165832	1	-0.0913
	55929	DMAP1	0.0166146	1	-0.0612
	3321	IGSF3	0.0166313	1	0.3842
	9033	PKD2L1	0.0167796	1	0.5308
	220929	ZNF438	0.0168784	1	0.2034
	197350	CASP16	0.0169204	1	0.3978
	25798	BRI3	0.0170611	1	0.1489
	7378	UPP1	0.0172772	1	0.1349
	11213	IRAK3	0.0172942	1	0.1731
	7179	TPTE	0.0173237	1	-1.7443
	2827	GPR3	0.0173618	1	-0.3729
	9501	RPH3AL	0.0175567	1	0.189
	257101	ZNF683	0.0175679	1	-0.4699
	343450	KCNT2	0.0175875	1	2.5522
	27173	SLC39A1	0.0176039	1	0.095
	341676	NEK5	0.017625	1	0.2878
	11030	RBPMS	0.0177702	1	-0.1515
	7773	ZNF230	0.0178365	1	0.15
	10205	MPZL2	0.0179117	1	0.1827
	401285	TCP10L2	0.0179386	1	-1.1727
	3035	HARS	0.0179639	1	-0.0478
	9308	CD83	0.0181601	1	-0.1479
	118924	FRA10AC1	0.018235	1	-0.1382
	11270	NRM	0.0182956	1	0.0851
	137886	UBXN2B	0.0183809	1	0.1532
	51164	DCTN4	0.0184144	1	0.0802
	7468	WHSC1	0.0184227	1	-0.0781
	221188	GPR114	0.018503	1	-0.1668
	59269	HIVEP3	0.01851	1	-0.1777
	60675	PROK2	0.0185538	1	0.327
	6508	SLC4A3	0.0186539	1	-0.2233
	26811	SNORD55	0.0186869	1	0.2978
	3084	NRG1	0.0187376	1	0.3997
	8187	ZNF239	0.0187845	1	0.1772
	84645	C22orf23	0.0188615	1	-0.118
	55749	CCAR1	0.0188888	1	-0.0662
	100616170	MIR4739	0.0188984	1	1.6211
	8028	MLLT10	0.0190701	1	-0.0625
	54541	DDIT4	0.019289	1	0.1926
	51527	GSKIP	0.0193537	1	0.1472
	283991	FAM100B	0.0194935	1	0.1369
	5608	MAP2K6	0.0194938	1	0.1378
	54532	USP53	0.0197453	1	0.2062
	7069	THRSP	0.0200519	1	-0.7141
	149685	ADIG	0.0200735	1	1.9001
	8698	S1PR4	0.0201078	1	0.1349
	23484	LEPROTL1	0.0201918	1	0.0719
	4157	MC1R	0.0202072	1	-0.1732
	7803	PTP4A1	0.0202079	1	0.1231
	64926	RASAL3	0.0202573	1	-0.0709
	57035	C1orf63	0.0203277	1	0.1116
	83888	FGFBP2	0.020385	1	-0.2707
	80895	ILKAP	0.020409	1	-0.0571
	10051	SMC4	0.0204414	1	-0.065
	55356	SLC22A15	0.0204529	1	0.1605
	3217	HOXB7	0.020535	1	-0.3578
	255631	COL24A1	0.0206296	1	0.3418
	5272	SERPINB9	0.0206476	1	0.1083
	1114	CHGB	0.0206835	1	-0.7515
	644019	CBWD6	0.0207008	1	0.2013
	4671	NAIP	0.0207993	1	0.2505
	51703	ACSL5	0.0208833	1	-0.0755
	114908	TMEM123	0.0210493	1	0.1359
	55454	CSGALNACT2	0.0210936	1	0.1051
	692209	SNORD92	0.0211157	1	1.4075
	79852	EPHX3	0.0212926	1	0.3271
	145501	ISM2	0.0213683	1	1.2096
	6280	S100A9	0.021427	1	0.2602
	201255	LRRC45	0.0215149	1	-0.0897
	10142	AKAP9	0.0215556	1	-0.075
	253558	LCLAT1	0.0215907	1	0.1243
	64757	Mar-01	0.0216661	1	0.2267
	84641	HIATL1	0.0217408	1	0.1226
	8809	IL18R1	0.0217848	1	0.1911
	23452	ANGPTL2	0.0218177	1	0.527
	23117	NPIPL3	0.0218184	1	-0.1263
	10008	KCNE3	0.0218878	1	0.1526
	160298	C11orf42	0.0220676	1	0.2244
	960	CD44	0.0220837	1	0.0856
	4634	MYL3	0.0221025	1	-30
	100616396	MIR4712	0.0221896	1	0.3683
	7124	TNF	0.0221972	1	-0.1041
	9403	Sep-15	0.0222106	1	0.0646
	353164	TAS2R42	0.0222702	1	0.9671
	11098	PRSS23	0.0223132	1	-0.285
	5864	RAB3A	0.0223807	1	0.1245
	4599	MX1	0.0224671	1	0.4603
	339745	SPOPL	0.0226513	1	0.1214
	10199	MPHOSPH10	0.0226899	1	-0.0815
	6605	SMARCE1	0.0227214	1	-0.0522
	115761	ARL11	0.0228206	1	0.1512
	116211	TM4SF19	0.0228445	1	-0.3887
	29122	PRSS50	0.0228591	1	0.7259
	1195	CLK1	0.0229162	1	0.0946
	445328	ARHGEF35	0.0229301	1	-0.2459
	7100	TLR5	0.0229529	1	0.2357
	119467	CLRN3	0.0229668	1	0.8579
	55179	FAIM	0.0229788	1	-0.1372
	9289	GPR56	0.0229848	1	-0.2475
	25797	QPCT	0.0230394	1	0.2313
	2528	FUT6	0.0230418	1	0.8839
	1604	CD55	0.0231231	1	0.2105
	60489	APOBEC3G	0.023154	1	-0.1173
	343413	FCRL6	0.0232458	1	-0.2783
	10752	CHL1	0.0233112	1	-0.372
	10903	MTMR11	0.0235088	1	0.1368
	830	CAPZA2	0.0235437	1	0.1512
	55432	YOD1	0.0236559	1	0.0938
	3458	IFNG	0.0238662	1	-0.3224
	90249	UNC5A	0.0239088	1	0.2633
	128488	WFDC12	0.0239831	1	-0.7101
	80832	APOL4	0.0240535	1	-0.3861
	285093	CXXC11	0.024128	1	-0.3092
	3157	HMGCS1	0.0242234	1	-0.0626
	10180	RBM6	0.024323	1	-0.0943
	8530	CST7	0.0244131	1	0.2393
	55140	ELP3	0.0244424	1	-0.0826
	55284	UBE2W	0.0244638	1	0.1156
	929	CD14	0.0244762	1	0.1515
	8601	RGS20	0.0245193	1	-0.3597
	7638	ZNF221	0.0245228	1	0.2536
	2625	GATA3	0.0245339	1	-0.1386
	51001	MTERFD1	0.0245356	1	-0.1069
	79820	CATSPERB	0.0245367	1	0.3267
	2589	GALNT1	0.0245396	1	0.0656
	23200	ATP11B	0.0245898	1	0.1065
	51166	AADAT	0.0247319	1	1.8222
	8399	PLA2G10	0.0247462	1	-0.2694
	1861	TOR1A	0.0247668	1	0.0791
	89872	AQP10	0.0249613	1	0.3723
	55197	RPRD1A	0.0250088	1	0.0566
	153478	PLEKHG4B	0.0250669	1	0.5726
	26022	TMEM98	0.0251362	1	-0.8296
	84226	C2orf16	0.0252115	1	-0.2094
	51776	ZAK	0.0252181	1	0.1595
	5909	RAP1GAP	0.0252239	1	0.5312
	6293	VPS52	0.0253228	1	-0.0493
	51714	SELT	0.0253883	1	0.1049
	4174	MCM5	0.0254308	1	-0.099
	84561	SLC12A8	0.0255079	1	0.3638
	653252	TIMM23B	0.0256956	1	-0.1671
	6834	SURF1	0.0257792	1	0.0676
	400935	IL17REL	0.0258013	1	0.5275
	5784	PTPN14	0.0258103	1	0.2401
	113174	SAAL1	0.0258485	1	-0.0942
	4807	NHLH1	0.0259014	1	0.1997
	326625	MMAB	0.0259218	1	-0.105
	9253	NUMBL	0.0259623	1	-0.1117
	83452	RAB33B	0.0259987	1	0.1288
	57701	NCKAP5L	0.0260365	1	0.0947
	10474	TADA3	0.0262965	1	0.052
	4938	OAS1	0.0263277	1	0.3154
	10814	CPLX2	0.0263674	1	0.3839
	5394	EXOSC10	0.0264032	1	-0.0667
	3420	IDH3B	0.0264444	1	-0.0375
	3429	IFI27	0.0264847	1	0.5994
	79035	NABP2	0.0265327	1	-0.0793
	23164	MPRIP	0.026539	1	-0.0659
	339221	ENPP7	0.0265396	1	0.613
	8893	EIF2B5	0.0265777	1	-0.059
	5319	PLA2G1B	0.0266482	1	-1.2333
	3595	IL12RB2	0.0266943	1	0.228
	1456	CSNK1G3	0.0267903	1	0.0701
	55672	NBPF1	0.0268427	1	-0.1424
	58484	NLRC4	0.02685	1	0.1599
	575	BAI1	0.0268929	1	-0.177
	1942	EFNA1	0.0269013	1	0.2396
	116987	AGAP1	0.026917	1	-0.2791
	28970	C11orf54	0.0269621	1	0.0978
	8503	PIK3R3	0.0270401	1	-0.1738
	162282	ANKFN1	0.0270669	1	-3.9298
	100302185	MIR1204	0.0270833	1	-0.444
	64786	TBC1D15	0.027085	1	0.0961
	28999	KLF15	0.0270913	1	0.5166
	10434	LYPLA1	0.0271774	1	0.0708
	51593	SRRT	0.0272094	1	-0.0578
	65251	ZNF649	0.0272113	1	-0.1005
	2219	FCN1	0.027281	1	0.1479
	10966	RAB40B	0.0273939	1	-0.1358
	83983	TSSK6	0.0274143	1	-0.1204
	197335	WDR90	0.0274592	1	-0.1102
	254013	METTL20	0.0274696	1	0.1314
	389207	GRXCR1	0.0275542	1	-15.0894
	26146	TRAF3IP1	0.0278349	1	-0.0995
	81562	LMAN2L	0.0278682	1	0.0512
	65084	TMEM135	0.0278806	1	0.0872
	4502	MT2A	0.0278964	1	0.2365
	7314	UBB	0.027936	1	0.2044
	8942	KYNU	0.0279372	1	0.1737
	170393	C10orf91	0.0279572	1	0.3641
	51233	C22orf43	0.0279601	1	0.2991
	197358	NLRC3	0.0279688	1	-0.094
	4773	NFATC2	0.0279914	1	-0.1688
	8649	LAMTOR3	0.0280904	1	0.1153
	55851	PSENEN	0.0281064	1	0.1071
	85462	FHDC1	0.0281631	1	0.2096
	5900	RALGDS	0.0282939	1	-0.098
	57862	ZNF410	0.0283102	1	0.0545
	5734	PTGER4	0.0283349	1	-0.0892
	285513	GPRIN3	0.0283743	1	-0.1167
	339456	TMEM52	0.0284767	1	-0.7065
	57010	CABP4	0.0288548	1	-0.1798
	5457	POU4F1	0.0288554	1	-0.3651
	2529	FUT7	0.0289893	1	0.1626
	925	CD8A	0.0290204	1	-0.2071
	90196	SYS1	0.0292016	1	0.0473
	693165	MIR580	0.0292988	1	0.7703
	28962	OSTM1	0.0293111	1	0.0752
	718	C3	0.0293114	1	-0.2275
	4324	MMP15	0.029415	1	-0.1876
	5288	PIK3C2G	0.0295509	1	-14.7021
	5650	KLK7	0.0295509	1	-14.7021
	145270	PRIMA1	0.0295554	1	-15.8044
	169044	COL22A1	0.0296032	1	1.0735
	9635	CLCA2	0.0296901	1	-1.9479
	8100	IFT88	0.0296952	1	-0.101
	6663	SOX10	0.0297269	1	0.2235
	25912	C1orf43	0.0297775	1	0.061
	5211	PFKL	0.0298384	1	-0.066
	64388	GREM2	0.0298543	1	-0.2891
	117159	DCD	0.0298571	1	0.201
	5266	PI3	0.0300225	1	0.363
	55937	APOM	0.0301271	1	-0.1241
	55605	KIF21A	0.030169	1	-0.1588
	8804	CREG1	0.0301867	1	0.121
	256435	ST6GALNAC3	0.030188	1	0.1813
	143241	DYDC1	0.0301938	1	-3.6701
	2146	EZH2	0.0302103	1	-0.1046
	146802	SLC47A2	0.0302654	1	0.3309
	91828	EXOC3L4	0.0303201	1	0.9081
	1400	CRMP1	0.0303339	1	-0.2816
	619499	SNORA27	0.0303782	1	-0.1969
	353345	GPR141	0.0304462	1	0.1824
	100302112	MIR1284	0.0305963	1	1.4628
	375775	PNPLA7	0.0306799	1	-0.1749
	1025	CDK9	0.0306998	1	-0.0406
	55698	RADIL	0.0307635	1	0.6679
	287	ANK2	0.0307844	1	-0.6966
	41	ASIC1	0.0309836	1	0.2987
	22899	ARHGEF15	0.0309861	1	-0.9463
	5214	PFKP	0.0310011	1	-0.0958
	9678	PHF14	0.0313839	1	-0.075
	254531	LPCAT4	0.0314458	1	-0.067
	646698	ZSCAN5D	0.0315113	1	-0.5187
	100422949	MIR3118-2	0.0315115	1	-0.5834
	79317	OR4K5	0.0315912	1	-3.3755
	9159	PCSK7	0.0315929	1	-0.0649
	53831	GPR84	0.0316224	1	0.2575
	55057	AIM1L	0.0316373	1	-0.1467
	26054	SENP6	0.0316878	1	0.0631
	7852	CXCR4	0.0317383	1	0.1123
	1944	EFNA3	0.0317463	1	0.1053
	9537	TP53I11	0.0317591	1	0.1926
	9419	CRIPT	0.0319523	1	0.0959
	91408	BTF3L4	0.0321	1	0.0745
	8900	CCNA1	0.0321613	1	0.4384
	2048	EPHB2	0.0321875	1	0.2811
	26301	GBGT1	0.0322158	1	0.1235
	341947	COX8C	0.0322511	1	1.8889
	11184	MAP4K1	0.0322533	1	-0.0955
	196951	FAM227B	0.0322811	1	-0.1867
	6863	TAC1	0.0325298	1	-12.7757
	136647	MPLKIP	0.0326606	1	0.0732
	26740	OR1J2	0.0326633	1	-1.4876
	100616258	MIR4516	0.0327253	1	1.2143
	152789	JAKMIP1	0.032762	1	-0.2069
	4245	MGAT1	0.0328259	1	0.0673
	51191	HERC5	0.0328377	1	0.4409
	1662	DDX10	0.0328926	1	-0.0836
	8607	RUVBL1	0.0330643	1	-0.0753
	944	TNFSF8	0.0331023	1	0.0838
	85027	SMIM3	0.0331902	1	0.113
	23161	SNX13	0.033223	1	0.0822
	6276	S100A5	0.0333718	1	-0.1835
	26851	SNORD3B-1	0.0335047	1	4.076
	414236	C10orf55	0.0336817	1	0.5752
	55425	KIAA1704	0.0337691	1	-0.0902
	3290	HSD11B1	0.0337914	1	0.325
	829	CAPZA1	0.0337951	1	0.1106
	1760	DMPK	0.0338904	1	-0.1192
	89781	HPS4	0.0339035	1	-0.0637
	7707	ZNF148	0.0339508	1	0.067
	11147	HHLA3	0.0340638	1	0.1485
	285550	FAM200B	0.0340768	1	0.1074
	55658	RNF126	0.0340977	1	-0.0693
	54536	EXOC6	0.0342729	1	0.1179
	24148	PRPF6	0.0344601	1	-0.0546
	92335	STRADA	0.034684	1	0.0484
	5333	PLCD1	0.0346909	1	-0.0761
	4082	MARCKS	0.0346945	1	0.2047
	4257	MGST1	0.0346966	1	0.1606
	3683	ITGAL	0.0346967	1	-0.0783
	92255	LMBRD2	0.0347087	1	-0.0975
	349633	C11orf34	0.0347296	1	0.3811
	114881	OSBPL7	0.0347343	1	-0.0914
	29940	DSE	0.0347563	1	0.1268
	439921	MXRA7	0.0348312	1	-0.294
	56245	C21orf62	0.0348543	1	0.1935
	163747	C1orf177	0.0349523	1	-0.2813
	8519	IFITM1	0.0350147	1	0.1747
	942	CD86	0.0350152	1	0.1062
	2831	NPBWR1	0.0350279	1	-0.8156
	388743	CAPN8	0.0351392	1	-0.3118
	64965	MRPS9	0.0352006	1	-0.0815
	7155	TOP2B	0.035284	1	-0.0656
	149628	PYHIN1	0.0353698	1	-0.1459
	388228	SBK1	0.0354002	1	-0.1231
	221914	GPC2	0.035475	1	0.1295
	83860	TAF3	0.0355695	1	-0.0931
	2153	F5	0.0356563	1	0.2222
	51559	NT5DC3	0.0357769	1	0.1927
	144455	E2F7	0.036063	1	-0.3118
	8825	LIN7A	0.0360689	1	0.1956
	643376	BTBD18	0.0361161	1	0.2139
	22976	PAXIP1	0.0361582	1	-0.0607
	441308	OR4F21	0.036211	1	1.6472
	138428	PTRH1	0.036258	1	-0.1214
	55640	FLVCR2	0.0362724	1	0.1465
	3203	HOXA6	0.0363208	1	-0.8572
	116729	PPP1R27	0.0363246	1	0.5019
	253582	TMEM244	0.0365331	1	-0.6157
	400451	FAM174B	0.0365461	1	0.1865
	5610	EIF2AK2	0.0367265	1	0.2809
	84945	ABHD13	0.0367828	1	0.0968
	2558	GABRA5	0.0367851	1	-5.7554
	6330	SCN4B	0.0367868	1	0.3159
	55745	AP5M1	0.0368395	1	0.0437
	5833	PCYT2	0.036895	1	-0.0719
	55757	UGGT2	0.0369139	1	0.1887
	574457	MIR181D	0.0369267	1	-0.9531
	55741	EDEM2	0.0369374	1	0.0705
	84988	PPP1R16A	0.0369416	1	-0.0997
	84925	DIRC2	0.0370399	1	0.1469
	9796	PHYHIP	0.0370644	1	1.7334
	84140	FAM161A	0.0370659	1	-0.1593
	386684	KRTAP12-4	0.0370711	1	0.9714
	126917	IFFO2	0.0370795	1	-0.0999
	9218	VAPA	0.0370798	1	0.1191
	5000	ORC4	0.0371449	1	0.0574
	23035	PHLPP2	0.0373225	1	-0.0972
	55824	PAG1	0.0373395	1	0.0968
	5154	PDGFA	0.0373438	1	0.2764
	3802	KIR2DL1	0.0373672	1	0.3137
	7984	ARHGEF5	0.0375132	1	-0.14
	631	BFSP1	0.037552	1	-0.2737
	85377	MICALL1	0.0378096	1	-0.0794
	386653	IL31	0.0378641	1	-1.0859
	64708	COPS7B	0.0381067	1	-0.0509
	51327	AHSP	0.0383779	1	0.3821
	673	BRAF	0.0383841	1	0.09
	100500862	MIR3648	0.0384636	1	0.4284
	142891	SAMD8	0.0385297	1	0.0946
	55035	NOL8	0.0385331	1	-0.0579
	5187	PER1	0.0385386	1	0.1591
	414157	C10orf62	0.0385498	1	-4.5091
	168451	THAP5	0.0386476	1	0.088
	2676	GFRA3	0.0386747	1	1.4783
	66004	LYNX1	0.0386963	1	-0.2356
	23025	UNC13A	0.0387178	1	-0.557
	23244	PDS5A	0.038718	1	-0.0664
	80128	TRIM46	0.0390269	1	-0.1205
	375743	PTAR1	0.0390809	1	0.0895
	56259	CTNNBL1	0.0390909	1	-0.056
	246176	GAS2L2	0.0391206	1	-0.3785
	388591	RNF207	0.039325	1	-0.2169
	4920	ROR2	0.039459	1	0.5849
	2207	FCER1G	0.0395104	1	0.1464
	5967	REG1A	0.0395757	1	-10.4309
	6354	CCL7	0.0395835	1	-3.6817
	6511	SLC1A6	0.0396429	1	-1.0823
	175	AGA	0.0396744	1	-0.0965
	11198	SUPT16H	0.03969	1	-0.0537
	2286	FKBP2	0.0397414	1	-0.0761
	11156	PTP4A3	0.0397464	1	0.1431
	51535	PPHLN1	0.0397681	1	-0.048
	2537	IFI6	0.039852	1	0.4133
	583	BBS2	0.0399848	1	-0.0968
	1653	DDX1	0.0400357	1	-0.0596
	1983	EIF5	0.0401197	1	0.0313
	4854	NOTCH3	0.0401752	1	0.2948
	221421	RSPH9	0.0402914	1	0.2563
	136259	KLF14	0.0403032	1	0.7528
	285381	DPH3	0.0403298	1	0.0844
	54964	C1orf56	0.0404378	1	0.0856
	285600	KIAA0825	0.0404573	1	0.1764
	1992	SERPINB1	0.0404791	1	0.1293
	79901	CYBRD1	0.0404966	1	0.1673
	8419	BFSP2	0.0406474	1	-0.3277
	10326	SIRPB1	0.0406586	1	0.207
	283219	KCTD21	0.0407113	1	0.0934
	146059	CDAN1	0.0409267	1	-0.0581
	84803	AGPAT9	0.0411481	1	0.1664
	148867	SLC30A7	0.0413083	1	0.0516
	4069	LYZ	0.0413728	1	0.1906
	8651	SOCS1	0.0414274	1	0.1725
	1355	COX15	0.0414449	1	0.0526
	9982	FGFBP1	0.0414747	1	-0.7305
	151742	PPM1L	0.0415923	1	-0.1469
	8909	ENDOU	0.0416686	1	0.2524
	9950	GOLGA5	0.0416954	1	-0.054
	57536	KIAA1328	0.0417621	1	-0.0957
	1666	DECR1	0.0418252	1	0.0747
	55471	NDUFAF7	0.0418765	1	0.0787
	55584	CHRNA9	0.0418868	1	-0.4653
	11190	CEP250	0.0418936	1	-0.0711
	165631	PARP15	0.041904	1	-0.1134
	6278	S100A7	0.0420536	1	1.3353
	824	CAPN2	0.0420755	1	-0.0756
	356	FASLG	0.0421338	1	-0.1716
	5756	TWF1	0.0421716	1	0.0818
	79966	SCD5	0.042217	1	-0.2563
	692235	SNORD103B	0.04222	1	0.5527
	126549	ANKLE1	0.0422885	1	0.1248
	221527	ZBTB12	0.0423679	1	0.1332
	27074	LAMP3	0.0426133	1	0.356
	253714	MMS22L	0.042638	1	-0.0802
	83480	PUS3	0.0426614	1	0.082
	6597	SMARCA4	0.0426752	1	-0.0699
	85453	TSPYL5	0.0427149	1	-0.164
	29097	CNIH4	0.0427708	1	0.1601
	4719	NDUFS1	0.042773	1	-0.0543
	375449	MAST4	0.0427831	1	-0.1253
	85409	NKD2	0.042819	1	1.2484
	51073	MRPL4	0.0428452	1	-0.0663
	138882	OR1N2	0.0428501	1	-1.5529
	25876	SPEF1	0.0428946	1	0.5358
	3835	KIF22	0.0428977	1	-0.0749
	2570	GABRR2	0.0430009	1	0.2545
	132884	EVC2	0.0430081	1	-0.2087
	284439	SLC25A42	0.0430467	1	-0.0971
	132141	IQCF1	0.0431017	1	1.8494
	6461	SHB	0.0431592	1	-0.1566
	64760	FAM160B2	0.0431835	1	-0.0639
	8880	FUBP1	0.043319	1	-0.0605
	10641	NPRL2	0.0433271	1	-0.0527
	56833	SLAMF8	0.043361	1	-0.1807
	5654	HTRA1	0.0433839	1	0.2945
	55269	PSPC1	0.043436	1	-0.0416
	57447	NDRG2	0.0437779	1	-0.1038
	58528	RRAGD	0.0438172	1	0.1368
	9633	MTL5	0.043822	1	0.1004
	677849	SNORD1B	0.0438861	1	0.2945
	3123	HLA-DRB1	0.0438932	1	-0.3052
	338785	KRT79	0.0439254	1	0.6247
	6829	SUPT5H	0.0440924	1	-0.0583
	3572	IL6ST	0.0441422	1	0.1024
	994	CDC25B	0.0441621	1	-0.0985
	63978	PRDM14	0.0441665	1	2.5991
	26234	FBXL5	0.0441697	1	0.1206
	100996928	C7orf55-LUC7L2	0.0441878	1	-0.0545
	6857	SYT1	0.0443161	1	-0.4508
	54863	TOR4A	0.0443722	1	0.0894
	6301	SARS	0.0444888	1	-0.0419
	50804	MYEF2	0.0446045	1	-0.1756
	158399	ZNF483	0.0447312	1	-0.2095
	407020	MIR28	0.0448016	1	-1.5962
	64745	METTL17	0.0448762	1	-0.0757
	203228	C9orf72	0.0448898	1	0.1225
	79609	METTL21D	0.0449358	1	0.1066
	5322	PLA2G5	0.0449373	1	1.772
	10970	CKAP4	0.0449637	1	0.1617
	79258	MMEL1	0.0449863	1	0.2964
	55016	Mar-01	0.0451159	1	0.0991
	6576	SLC25A1	0.0451166	1	-0.0597
	9429	ABCG2	0.0452551	1	0.3353
	55677	IWS1	0.0452924	1	-0.0542
	54910	SEMA4C	0.0453697	1	-0.1039
	374872	C19orf35	0.0454822	1	0.1735
	133418	EMB	0.045526	1	0.069
	57161	PELI2	0.0456181	1	0.1252
	29941	PKN3	0.0456834	1	-0.1627
	55301	OLAH	0.0456925	1	0.4511
	124602	KIF19	0.0457259	1	-0.355
	4598	MVK	0.0457464	1	-0.084
	43847	KLK14	0.0458176	1	-0.2588
	81706	PPP1R14C	0.0459026	1	-0.4713
	1020	CDK5	0.0459632	1	0.0689
	55154	MSTO1	0.0460352	1	-0.0789
	2672	GFI1	0.0460382	1	-0.1587
	55225	RAVER2	0.0460461	1	0.2408
	148932	MOB3C	0.0460546	1	0.0707
	5159	PDGFRB	0.0460731	1	-0.2272
	5728	PTEN	0.0463083	1	0.1238
	9937	DCLRE1A	0.0464195	1	-0.101
	27005	USP21	0.0464667	1	-0.0399
	80328	ULBP2	0.0465783	1	-0.3792
	645	BLVRB	0.0466677	1	0.1464
	342510	CD300E	0.0467333	1	0.1463
	3695	ITGB7	0.0467529	1	-0.0964
	10584	COLEC10	0.0467867	1	-0.1346
	58500	ZNF250	0.0468173	1	0.075
	1524	CX3CR1	0.0468745	1	-0.1469
	201625	DNAH12	0.0469494	1	0.3023
	80342	TRAF3IP3	0.0471793	1	-0.0595
	219968	OR5B21	0.0472401	1	0.9022
	27000	DNAJC2	0.0473148	1	-0.0794
	10992	SF3B2	0.0473548	1	-0.0611
	7305	TYROBP	0.0474407	1	0.1218
	6277	S100A6	0.0474681	1	0.1214
	138715	ARID3C	0.0475285	1	-0.569
	151050	KANSL1L	0.0475719	1	0.0556
	55215	FANCI	0.0476612	1	-0.0992
	55663	ZNF446	0.0476766	1	-0.0652
	3065	HDAC1	0.047715	1	-0.0441
	137209	ZNF572	0.0478013	1	0.1379
	140564	APOBEC3D	0.0478522	1	-0.0838
	3248	HPGD	0.0478828	1	0.1761
	121512	FGD4	0.0478987	1	0.1505
	3355	HTR1F	0.0480851	1	0.6152
	55676	SLC30A6	0.0482103	1	0.045
	7430	EZR	0.0483313	1	-0.0877
	387694	SH2D4B	0.0483666	1	0.2436
	57396	CLK4	0.0484813	1	0.0923
	116143	WDR92	0.0486286	1	-0.0879
	55274	PHF10	0.0486514	1	-0.0667
	116512	MRGPRD	0.048667	1	-0.4758
	157807	CLVS1	0.0488249	1	-0.6514
	23417	MLYCD	0.0488358	1	0.0472
	50836	TAS2R8	0.0489588	1	1.492
	339883	C3orf35	0.0490517	1	-0.1832
	9122	SLC16A4	0.0490562	1	0.2061
	26775	SNORA72	0.0490844	1	0.1872
	25801	GCA	0.0491189	1	0.1848
	143684	FAM76B	0.0491329	1	0.0762
	57146	TMEM159	0.0491533	1	0.0676
	374	AREG	0.0491603	1	0.7718
	7070	THY1	0.0492276	1	1.0068
	57549	IGSF9	0.0492513	1	0.3788
	896	CCND3	0.0492786	1	0.0703
	90390	MED30	0.0494416	1	0.0838
	1215	CMA1	0.0494711	1	0.9982
	10201	NME6	0.0495188	1	0.0647
	327	APEH	0.0495623	1	-0.0336
	286006	C7orf53	0.0496689	1	0.1826
	6715	SRD5A1	0.0497164	1	0.0813
	4804	NGFR	0.0497244	1	-0.2508
	112936	VPS26B	0.0498168	1	-0.0362
	126208	ZNF787	0.0498317	1	0.1055
	7757	ZNF208	0.0498371	1	-0.3277
	94097	SFXN5	0.0499485	1	0.101
	22883	CLSTN1	0.0500134	1	-0.0931
	84071	ARMC2	0.0500575	1	-0.1013
	25880	TMEM186	0.050063	1	0.0588
	55972	SLC25A40	0.050095	1	0.0653
	5004	ORM1	0.0500976	1	0.3998
	442892	MIR148B	0.0501211	1	-0.4935
	4976	OPA1	0.0502388	1	-0.0479
	283899	INO80E	0.0503714	1	-0.0602
	2810	SFN	0.0504548	1	-0.2606
	83752	LONP2	0.05046	1	-0.042
	5122	PCSK1	0.0504909	1	0.583
	6583	SLC22A4	0.0505995	1	0.1998
	4482	MSRA	0.0507642	1	0.1075
	5697	PYY	0.0508608	1	0.4085
	9958	USP15	0.0508641	1	0.1084
	55720	TSR1	0.0508891	1	-0.0664
	5049	PAFAH1B2	0.0509313	1	0.0609
	2204	FCAR	0.0509948	1	0.2027
	1644	DDC	0.0511128	1	0.6439
	55004	LAMTOR1	0.051136	1	0.0694
	728294	D2HGDH	0.0511583	1	-0.0942
	80119	PIF1	0.0512898	1	-0.1941
	2865	FFAR3	0.0513016	1	0.3181
	153339	TMEM167A	0.051307	1	0.0695
	400793	C1orf226	0.0513174	1	0.2641
	1845	DUSP3	0.0513266	1	0.1056
	55622	TTC27	0.0514515	1	-0.0762
	55001	TTC22	0.0514727	1	-0.098
	255919	CNEP1R1	0.0514917	1	0.0952
	55364	IMPACT	0.0515634	1	-0.0605
	8724	SNX3	0.0516139	1	0.0785
	4337	MOCS1	0.0516485	1	0.2968
	56852	RAD18	0.0516559	1	-0.0671
	6660	SOX5	0.0518266	1	-0.422
	27348	TOR1B	0.0519965	1	0.1353
	10726	NUDC	0.0521343	1	-0.0567
	400073	C12orf76	0.0521442	1	0.0696
	5533	PPP3CC	0.0521768	1	-0.0782
	55795	PCID2	0.052203	1	-0.0682
	6253	RTN2	0.0522786	1	0.154
	65110	UPF3A	0.0522835	1	-0.0894
	284359	IZUMO1	0.052444	1	-1.0223
	11285	B4GALT7	0.0525434	1	0.0844
	604	BCL6	0.0525743	1	0.2104
	54737	MPHOSPH8	0.0525753	1	-0.0423
	72	ACTG2	0.052636	1	-0.4941
	3269	HRH1	0.0526944	1	-0.3836
	127255	LRRIQ3	0.0527222	1	0.4422
	84433	CARD11	0.052746	1	-0.0952
	3434	IFIT1	0.0527557	1	0.4778
	51669	TMEM66	0.0528108	1	0.0554
	27288	RBMXL2	0.0528432	1	1.4627
	284486	THEM5	0.0529425	1	-0.1233
	63939	FAM217B	0.0530487	1	0.0691
	2990	GUSB	0.0530856	1	-0.054
	374819	LRRC37A3	0.0531117	1	0.1173
	60561	RINT1	0.0531692	1	-0.0578
	23195	MDN1	0.0532204	1	-0.0908
	100616487	MIR4517	0.0533612	1	-0.1377
	497190	CLEC18B	0.0535762	1	-0.2479
	170487	ACTL10	0.0535768	1	-0.1152
	1778	DYNC1H1	0.0536407	1	-0.0691
	51557	LGSN	0.0537751	1	0.5998
	79012	CAMKV	0.053846	1	-1.067
	1192	CLIC1	0.0539214	1	0.1098
	170463	SSBP4	0.0540792	1	-0.0864
	6366	CCL21	0.0541087	1	1.5565
	147495	APCDD1	0.0542444	1	0.2127
	116	ADCYAP1	0.0543277	1	1.7799
	23176	Sep-08	0.0544725	1	-0.1015
	391	RHOG	0.0544799	1	0.1126
	84179	MFSD7	0.0545012	1	0.116
	8807	IL18RAP	0.0546472	1	0.2333
	7535	ZAP70	0.0547502	1	-0.1017
	56672	AKIP1	0.0547547	1	-0.0789
	79712	GTDC1	0.0548032	1	0.0849
	30834	ZNRD1	0.0548699	1	0.0567
	1021	CDK6	0.054993	1	-0.0803
	5538	PPT1	0.0550105	1	0.1392
	9242	MSC	0.0550148	1	-0.2299
	51330	TNFRSF12A	0.0550357	1	0.1518
	441549	CDNF	0.0551103	1	0.166
	2321	FLT1	0.0551382	1	-0.24
	2769	GNA15	0.0552999	1	0.1056
	1052	CEBPD	0.0553086	1	0.1674
	56478	EIF4ENIF1	0.0553538	1	-0.0524
	115426	UHRF2	0.0555927	1	-0.0517
	9113	LATS1	0.055627	1	-0.0659
	8111	GPR68	0.0556468	1	-0.1073
	9696	CROCC	0.0556821	1	-0.107
	64123	ELTD1	0.0557678	1	2.3144
	23325	KIAA1033	0.0557776	1	0.0727
	8550	MAPKAPK5	0.0558324	1	-0.0551
	528	ATP6V1C1	0.0559166	1	0.0868
	84936	ZFYVE19	0.0559255	1	-0.052
	51279	C1RL	0.0559363	1	0.1305
	8789	FBP2	0.0560921	1	-2.531
	58517	RBM25	0.0561644	1	-0.0685
	3304	HSPA1B	0.0562959	1	0.1445
	10308	ZNF267	0.0564384	1	0.1175
	4957	ODF2	0.0564642	1	-0.057
	56929	FEM1C	0.0564659	1	0.0826
	9021	SOCS3	0.0564908	1	0.2516
	27199	OXGR1	0.0565057	1	0.5147
	64418	TMEM168	0.0565836	1	0.0555
	3187	HNRNPH1	0.0566034	1	-0.0643
	5500	PPP1CB	0.056659	1	0.0714
	112464	PRKCDBP	0.0566711	1	0.2949
	25870	SUMF2	0.0566724	1	-0.0538
	285016	FAM150B	0.0566875	1	-0.3497
	6389	SDHA	0.0567439	1	-0.0604
	51316	PLAC8	0.0567973	1	0.097
	4090	SMAD5	0.0569897	1	-0.0718
	83990	BRIP1	0.0570837	1	-0.1496
	677812	SNORA29	0.0571374	1	0.2755
	57864	SLC46A2	0.0571858	1	0.1284
	259232	NALCN	0.0572057	1	-3.4141
	57650	KIAA1524	0.0572302	1	-0.1388
	57532	NUFIP2	0.0572303	1	0.0603
	55833	UBAP2	0.0572825	1	-0.0716
	389643	NUGGC	0.0572949	1	-0.1863
	339804	C2orf74	0.057306	1	-0.1693
	401399	PRRT4	0.0573115	1	0.2605
	100302128	MIR1302-3	0.0573172	1	0.5526
	79142	PHF23	0.0573847	1	0.0624
	128312	HIST3H2BB	0.0574276	1	-0.299
	115950	ZNF653	0.0575754	1	-0.0711
	5826	ABCD4	0.0575878	1	-0.0453
	54557	SGTB	0.0575894	1	0.0607
	4987	OPRL1	0.0575973	1	0.1127
	79339	OR51B4	0.0578403	1	-4.0866
	8706	B3GALNT1	0.0578841	1	0.2222
	54918	CMTM6	0.0578961	1	0.1044
	84804	MFSD9	0.0579191	1	0.1867
	7941	PLA2G7	0.0580451	1	0.1804
	54974	THG1L	0.0581169	1	0.0808
	23022	PALLD	0.0581614	1	-0.1658
	23132	RAD54L2	0.0582474	1	-0.0928
	51108	METTL9	0.0583192	1	0.0975
	27309	ZNF330	0.0584078	1	-0.0461
	6236	RRAD	0.0584304	1	0.354
	128178	EDARADD	0.0584695	1	-0.1725
	55735	DNAJC11	0.0585985	1	-0.0621
	10855	HPSE	0.0586227	1	0.1399
	2787	GNG5	0.0586517	1	0.099
	5509	PPP1R3D	0.0587616	1	0.1195
	120103	SLC36A4	0.0587887	1	0.0865
	200315	APOBEC3A	0.0589065	1	0.1731
	79876	UBA5	0.0589275	1	-0.0601
	57147	SCYL3	0.0590276	1	0.0516
	10410	IFITM3	0.0591726	1	0.3677
	51514	DTL	0.0591781	1	0.2738
	55661	DDX27	0.0592141	1	-0.0494
	29028	ATAD2	0.0592183	1	-0.0696
	6854	SYN2	0.059365	1	1.2451
	30009	TBX21	0.0593799	1	-0.1681
	27233	SULT1C4	0.0595708	1	0.444
	154467	CCDC167	0.0596614	1	-0.1567
	85025	TMEM60	0.0598804	1	0.0796
	5473	PPBP	0.0599124	1	0.307
	147015	DHRS13	0.059944	1	0.1959
	81871	KRTAP4-6	0.0600031	1	0.8017
	899	CCNF	0.0601115	1	-0.111
	1635	DCTD	0.0602184	1	-0.0498
	3993	LLGL2	0.0602765	1	-0.114
	1298	COL9A2	0.0602812	1	-0.1362
	25920	COBRA1	0.060286	1	-0.036
	89766	UMODL1	0.0602887	1	0.2553
	375593	TRIM73	0.0603444	1	0.2432
	51332	SPTBN5	0.0603722	1	-0.1682
	9463	PICK1	0.0604135	1	-0.0725
	6402	SELL	0.060538	1	0.1485
	366	AQP9	0.0605679	1	0.1955
	81622	UNC93B1	0.0605861	1	0.1119
	92092	ZC3HAV1L	0.0606002	1	-0.1918
	79078	C1orf50	0.0607182	1	-0.0553
	253190	SERHL2	0.0607895	1	0.1312
	91056	AP5B1	0.0608069	1	0.1527
	140461	ASB8	0.0608709	1	0.0532
	987	LRBA	0.060903	1	-0.1027
	440435	GPR179	0.0609579	1	0.4088
	6484	ST3GAL4	0.0610144	1	0.1854
	3240	HP	0.0611849	1	0.3346
	2101	ESRRA	0.0612118	1	0.0678
	145407	C14orf37	0.0613065	1	1.0999
	3344	FOXN2	0.0613171	1	0.0679
	23	ABCF1	0.0614091	1	-0.0628
	149297	FAM78B	0.0614811	1	0.4166
	7320	UBE2B	0.0614916	1	0.1195
	9866	TRIM66	0.0614985	1	-0.1123
	5296	PIK3R2	0.0616211	1	-0.0566
	55324	ABCF3	0.0616319	1	-0.0372
	10950	BTG3	0.0616758	1	-0.1013
	27130	INVS	0.0616932	1	-0.0724
	56683	C21orf59	0.0617588	1	-0.0563
	85302	FBF1	0.0618803	1	-0.0801
	65095	KRI1	0.061884	1	-0.0799
	170690	ADAMTS16	0.0619045	1	0.4369
	5008	OSM	0.0619475	1	0.2457
	3177	SLC29A2	0.0620715	1	-0.103
	6418	SET	0.062171	1	-0.0444
	5872	RAB13	0.0621856	1	0.1379
	10890	RAB10	0.0621997	1	0.0612
	406887	MIRLET7E	0.0622348	1	-0.7316
	80176	SPSB1	0.0623082	1	-0.1226
	657	BMPR1A	0.0623739	1	-0.1091
	51170	HSD17B11	0.0624374	1	0.1223
	56999	ADAMTS9	0.0625358	1	2.1328
	154	ADRB2	0.062644	1	-0.1144
	9656	MDC1	0.0626629	1	-0.0844
	340371	NRBP2	0.0626834	1	-0.0924
	54919	HEATR2	0.0627515	1	-0.0694
	54823	SWT1	0.0628015	1	0.0617
	406968	MIR193A	0.0628336	1	1.2754
	60686	C14orf93	0.062849	1	0.0547
	3842	TNPO1	0.0628619	1	0.0442
	309	ANXA6	0.0629271	1	-0.0782
	29117	BRD7	0.0630747	1	-0.0501
	7874	USP7	0.0631489	1	-0.0565
	256987	SERINC5	0.0632151	1	0.061
	54915	YTHDF1	0.0634025	1	-0.0399
	9254	CACNA2D2	0.0634265	1	-0.1584
	9489	PGS1	0.0634304	1	0.1362
	51208	CLDN18	0.0635496	1	-0.5098
	55288	RHOT1	0.0635935	1	0.0758
	122961	ISCA2	0.0636078	1	0.068
	254773	LYG2	0.0636399	1	0.3038
	390916	NUDT19	0.0636509	1	-0.0714
	51545	ZNF581	0.063678	1	0.0637
	122060	SLAIN1	0.0638124	1	-0.0842
	22856	CHSY1	0.0638638	1	0.1646
	30816	ERVW-1	0.0638895	1	-0.2807
	54900	LAX1	0.0639513	1	-0.1008
	84959	UBASH3B	0.0640167	1	0.0808
	6503	SLA	0.0640749	1	0.1248
	6657	SOX2	0.0640961	1	-1.1795
	253738	EBF3	0.0641009	1	-0.3779
	65988	ZNF747	0.0641137	1	0.0458
	8479	HIRIP3	0.0642029	1	-0.0917
	3577	CXCR1	0.0642317	1	0.1795
	29035	C16orf72	0.0642826	1	0.1067
	1645	AKR1C1	0.0642949	1	0.2469
	1755	DMBT1	0.0643077	1	-1.6707
	51163	DBR1	0.0643351	1	-0.0545
	55228	PNMAL1	0.0643442	1	0.9501
	92105	INTS4	0.0643744	1	-0.0515
	9184	BUB3	0.0643878	1	-0.049
	55784	MCTP2	0.0644186	1	0.1585
	6709	SPTAN1	0.0646617	1	-0.0911
	79156	PLEKHF1	0.0647591	1	-0.1228
	163351	GBP6	0.0647593	1	-0.29
	4430	MYO1B	0.0649079	1	-0.2458
	6590	SLPI	0.0649771	1	0.2907
	9914	ATP2C2	0.0650267	1	0.3052
	27040	LAT	0.0650588	1	-0.0804
	3827	KNG1	0.0650849	1	-0.3499
	51398	WDR83OS	0.0651518	1	0.0637
	10513	APPBP2	0.0651527	1	0.0345
	8602	NOP14	0.0651578	1	-0.0592
	51497	TH1L	0.0651928	1	-0.0556
	84141	EVA1A	0.0652407	1	-0.5716
	57475	PLEKHH1	0.065259	1	0.1889
	84085	FBXO30	0.0652878	1	0.0563
	10533	ATG7	0.0653643	1	0.0783
	11168	PSIP1	0.0653657	1	-0.0527
	56938	ARNTL2	0.0654861	1	0.2436
	5510	PPP1R7	0.0655718	1	-0.0445
	79631	EFTUD1	0.0656947	1	-0.0651
	79692	ZNF322	0.0657373	1	0.053
	440804	RIMBP3B	0.0657996	1	0.2104
	25937	WWTR1	0.0658257	1	-0.3027
	478	ATP1A3	0.0658373	1	-0.1337
	683	BST1	0.0658549	1	0.1421
	26818	SNORD33	0.0658684	1	0.4793
	64342	HS1BP3	0.0658905	1	0.0715
	4750	NEK1	0.0659846	1	-0.078
	155184	SLC2A7	0.066	1	0.5984
	22928	SEPHS2	0.0660382	1	0.0552
	8992	ATP6V0E1	0.0661095	1	0.0822
	54809	SAMD9	0.0662234	1	0.1191
	128229	TSACC	0.0662516	1	-0.1721
	677796	SNORA5C	0.0663667	1	0.1567
	6654	SOS1	0.0663909	1	-0.0467
	6579	SLCO1A2	0.0664428	1	1.3948
	50809	HP1BP3	0.0664551	1	-0.0428
	149111	CNIH3	0.0666195	1	0.4919
	652	BMP4	0.066658	1	0.3865
	445571	CBWD3	0.0667402	1	0.1576
	79666	PLEKHF2	0.0667711	1	0.0668
	54933	RHBDL2	0.0667809	1	0.2546
	5316	PKNOX1	0.0667923	1	0.0723
	10848	PPP1R13L	0.066829	1	0.1111
	1634	DCN	0.066861	1	0.7169
	84901	NFATC2IP	0.066991	1	-0.0469
	905	CCNT2	0.0670241	1	0.0554
	154043	CNKSR3	0.0670441	1	-0.3377
	350383	GPR142	0.0670969	1	-0.4678
	9790	BMS1	0.0671217	1	-0.0695
	4256	MGP	0.0671801	1	0.284
	6650	SOLH	0.0672473	1	-0.0754
	221092	HNRNPUL2	0.0672786	1	-0.0656
	144363	LYRM5	0.0672999	1	0.0878
	79890	RIN3	0.0673943	1	0.0732
	100130733	LRRC70	0.0674609	1	0.2161
	4013	VWA5A	0.0675264	1	0.0873
	22980	TCF25	0.0675887	1	-0.0382
	54888	NSUN2	0.067596	1	-0.0544
	84458	LCOR	0.0677176	1	0.0652
	79161	C7orf23	0.0678669	1	0.0877
	3772	KCNJ15	0.0679639	1	0.2074
	1428	CRYM	0.0679824	1	0.2938
	80019	UBTD1	0.0680992	1	0.139
	284521	OR2L13	0.0681212	1	0.4365
	115294	PCMTD1	0.0681265	1	0.0757
	94161	SNORD46	0.0682177	1	0.2665
	54477	PLEKHA5	0.0682877	1	-0.1459
	54329	GPR85	0.0683653	1	0.6338
	374879	ZNF699	0.0686091	1	-0.0959
	390442	OR11H4	0.0686432	1	-1.2062
	112398	EGLN2	0.0689351	1	0.0835
	5029	P2RY2	0.0691365	1	0.1615
	55746	NUP133	0.069177	1	-0.0618
	93233	CCDC114	0.0692424	1	-0.1535
	389075	RESP18	0.069432	1	-2.8454
	2169	FABP2	0.0696694	1	1.1087
	4691	NCL	0.0696914	1	-0.0703
	2627	GATA6	0.0697083	1	0.3626
	57708	MIER1	0.0697209	1	0.0659
	148545	NBPF4	0.069748	1	0.9983
	122622	ADSSL1	0.0697562	1	-0.1354
	127247	ASB17	0.0697905	1	-4.3814
	84215	ZNF541	0.0697961	1	0.2366
	347735	SERINC2	0.0699002	1	0.211
	611	OPN1SW	0.0699112	1	0.7706
	5617	PRL	0.0699305	1	0.4233
	1844	DUSP2	0.0699824	1	0.1956
	79091	METTL22	0.0699858	1	0.0711
	166929	SGMS2	0.0700976	1	0.1226
	3101	HK3	0.0701196	1	0.1294
	4683	NBN	0.0701327	1	0.0789
	57060	PCBP4	0.0701909	1	-0.0975
	4162	MCAM	0.070285	1	0.2009
	10092	ARPC5	0.0703236	1	0.0931
	54896	PQLC2	0.0703453	1	0.0593
	80817	CEP44	0.0703724	1	0.0557
	79882	ZC3H14	0.0704222	1	-0.0451
	57620	STIM2	0.0704865	1	-0.0435
	64343	AZI2	0.0705578	1	0.0665
	83935	TMEM133	0.0705786	1	0.2423
	693182	MIR597	0.0706771	1	0.9081
	3038	HAS3	0.0707173	1	0.092
	4974	OMG	0.0707225	1	0.1343
	3087	HHEX	0.0707675	1	0.0912
	140823	ROMO1	0.0707818	1	0.1045
	1961	EGR4	0.0708015	1	-0.9576
	84321	THOC3	0.0708705	1	-0.1193
	123103	KLHL33	0.0708913	1	0.3201
	8569	MKNK1	0.0709585	1	0.1249
	23421	ITGB3BP	0.0709731	1	0.1843
	55624	POMGNT1	0.0710175	1	-0.0587
	64078	SLC28A3	0.0710178	1	0.2763
	57633	LRRN1	0.0710622	1	0.23
	339403	RXFP4	0.0711028	1	-0.2398
	114805	GALNT13	0.0711685	1	-1.2891
	7037	TFRC	0.0711998	1	-0.0734
	64168	NECAB1	0.0712611	1	0.1944
	3005	H1F0	0.0713198	1	0.1823
	9826	ARHGEF11	0.0713375	1	0.1173
	23199	GSE1	0.0713541	1	-0.0737
	6949	TCOF1	0.0714519	1	-0.0791
	388759	C1orf229	0.0714576	1	0.4432
	201134	CEP112	0.0714605	1	0.2689
	4752	NEK3	0.071526	1	-0.0851
	164045	HFM1	0.0716138	1	1.0331
	100033438	SNORD116-26	0.071674	1	-0.9472
	57336	ZNF287	0.0717077	1	-0.1042
	79568	C2orf47	0.0717357	1	0.0756
	10081	PDCD7	0.0718137	1	-0.0521
	9324	HMGN3	0.0718225	1	-0.0768
	54904	WHSC1L1	0.0718366	1	-0.0572
	84056	KATNAL1	0.0720026	1	-0.0958
	79805	VASH2	0.072057	1	0.1399
	89890	KBTBD6	0.0720837	1	0.0821
	7357	UGCG	0.0722787	1	0.1066
	283848	CES4A	0.0722923	1	-0.0865
	128864	C20orf144	0.0722978	1	0.3724
	4185	ADAM11	0.0723039	1	-0.1917
	147166	TRIM16L	0.0723898	1	-0.1187
	59307	SIGIRR	0.0724177	1	-0.0715
	10321	CRISP3	0.0725272	1	0.3301
	10472	ZNF238	0.0726947	1	0.0949
	23328	SASH1	0.0727086	1	0.2175
	10585	POMT1	0.0728175	1	-0.0644
	100616122	MIR4523	0.0728357	1	-0.3348
	6571	SLC18A2	0.0729557	1	0.1128
	55054	ATG16L1	0.0729825	1	-0.0446
	10361	NPM2	0.0730011	1	-0.271
	2909	ARHGAP35	0.0730044	1	-0.0613
	26061	HACL1	0.0730446	1	-0.0562
	8662	EIF3B	0.0730704	1	-0.0571
	151188	ARL6IP6	0.0731286	1	0.0659
	199800	ADM5	0.0731417	1	0.1556
	10287	RGS19	0.0731459	1	0.0927
	114571	SLC22A9	0.0731582	1	6.4282
	785	CACNB4	0.0731734	1	-0.219
	5443	POMC	0.0733705	1	0.2029
	10103	TSPAN1	0.0734444	1	0.4208
	7766	ZNF223	0.0734585	1	0.0908
	115548	FCHO2	0.0735974	1	0.132
	4145	MATK	0.0737541	1	-0.1397
	3433	IFIT2	0.0738072	1	0.2728
	146547	PRSS36	0.0738272	1	0.1193
	84674	CARD6	0.0739647	1	0.1178
	3274	HRH2	0.0740238	1	0.1728
	642475	C8orf73	0.0741018	1	0.1295
	128344	PIFO	0.0741911	1	0.2805
	7571	ZNF23	0.0742956	1	-0.094
	339541	C1orf228	0.0743024	1	0.093
	11015	KDELR3	0.0745451	1	0.1825
	79772	MCTP1	0.074585	1	0.1044
	57406	ABHD6	0.0748904	1	0.0632
	8021	NUP214	0.0749333	1	0.0665
	440021	KRTAP5-2	0.0749379	1	-0.2627
	56339	METTL3	0.074951	1	-0.0532
	8976	WASL	0.0751119	1	0.0549
	8329	HIST1H2AI	0.0753581	1	0.3201
	54947	LPCAT2	0.075365	1	0.1292
	23392	KIAA0368	0.0754374	1	-0.0502
	135892	TRIM50	0.0755208	1	0.46
	55153	SDAD1	0.0755365	1	-0.0621
	2894	GRID1	0.0756205	1	-0.4285
	23648	SSBP3	0.0757363	1	-0.0844
	10844	TUBGCP2	0.0758569	1	-0.0432
	51573	GDE1	0.0758784	1	0.0858
	751071	METTL12	0.0758904	1	0.0999
	55687	TRMU	0.0761546	1	-0.0535
	78986	DUSP26	0.0762047	1	1.3821
	27439	CECR6	0.0762364	1	0.1927
	670	BPHL	0.0763021	1	-0.0776
	4084	MXD1	0.0763615	1	0.1555
	114034	TOE1	0.0763793	1	-0.0523
	26355	FAM162A	0.076404	1	-0.0812
	81831	NETO2	0.0764357	1	0.1007
	406962	MIR186	0.0764974	1	0.1343
	6421	SFPQ	0.0765039	1	-0.0466
	3566	IL4R	0.0765607	1	0.1524
	55308	DDX19A	0.0767358	1	-0.0523
	29763	PACSIN3	0.0768126	1	0.3366
	81607	PVRL4	0.0768434	1	0.5044
	7336	UBE2V2	0.0768461	1	-0.0634
	7186	TRAF2	0.076868	1	-0.053
	80024	SLC24A6	0.076916	1	0.059
	124944	C17orf49	0.0769634	1	-0.0379
	1347	COX7A2	0.0769902	1	0.1396
	144577	C12orf66	0.0770743	1	0.0771
	9360	PPIG	0.0771008	1	-0.1211
	80279	CDK5RAP3	0.0771096	1	-0.0571
	2994	GYPB	0.0771296	1	0.4127
	1946	EFNA5	0.0771863	1	-0.2777
	2688	GH1	0.0771916	1	0.3817
	9341	VAMP3	0.0772582	1	0.0813
	129685	TAF8	0.0772622	1	0.0601
	9727	RAB11FIP3	0.0772743	1	-0.0761
	1534	CYB561	0.0772915	1	-0.0914
	1508	CTSB	0.0773009	1	0.0861
	221491	C6orf1	0.0774528	1	0.0726
	79663	HSPBAP1	0.0776076	1	0.0968
	63876	PKNOX2	0.0777087	1	-1.3793
	23180	RFTN1	0.0777799	1	-0.0627
	10561	IFI44	0.0777962	1	0.3472
	693139	MIR554	0.0779666	1	0.918
	5051	PAFAH2	0.0780498	1	-0.063
	9517	SPTLC2	0.078058	1	0.0804
	140469	MYO3B	0.0780638	1	-0.4352
	57531	HACE1	0.0780679	1	-0.0712
	56940	DUSP22	0.0781088	1	0.0576
	100616233	MIR4459	0.078163	1	1.215
	1647	GADD45A	0.0781684	1	0.1253
	3699	ITIH3	0.0782119	1	-0.1913
	94059	LENG9	0.0782667	1	0.0938
	6667	SP1	0.07832	1	0.0775
	2264	FGFR4	0.0783752	1	0.1825
	5110	PCMT1	0.0784126	1	0.0722
	79154	DHRS11	0.078472	1	-0.0905
	10003	NAALAD2	0.0784866	1	-0.1463
	51246	SHISA5	0.0784885	1	0.1213
	11337	GABARAP	0.0785357	1	0.0822
	11314	CD300A	0.0785788	1	0.099
	55094	GPATCH1	0.0787282	1	-0.0554
	6915	TBXA2R	0.0787683	1	0.1458
	11131	CAPN11	0.0788584	1	-0.4782
	4292	MLH1	0.0789185	1	-0.0444
	140893	RBBP8NL	0.0789555	1	-1.9179
	84065	TMEM222	0.0789567	1	0.0453
	3594	IL12RB1	0.0790455	1	-0.0712
	654346	LGALS9C	0.0790613	1	0.2593
	55500	ETNK1	0.0790756	1	0.0621
	115703	ARHGAP33	0.0791126	1	-0.11
	8352	HIST1H3C	0.0791706	1	-0.5997
	11269	DDX19B	0.0791982	1	-0.0507
	54757	FAM20A	0.0792161	1	0.2285
	2302	FOXJ1	0.0792177	1	0.2295
	84879	MFSD2A	0.0792744	1	0.1159
	10672	GNA13	0.0793064	1	0.0695
	9240	PNMA1	0.0794227	1	-0.08
	57683	ZDBF2	0.0794634	1	-0.1344
	8638	OASL	0.0795162	1	0.288
	57669	EPB41L5	0.0795231	1	0.0795
	80184	CEP290	0.0795883	1	-0.0864
	10179	RBM7	0.0795926	1	0.0485
	63917	GALNT11	0.0796467	1	-0.0526
	54462	FAM190B	0.0796767	1	-0.0627
	56954	NIT2	0.079692	1	-0.0755
	64499	TPSB2	0.0797291	1	-0.517
	11062	DUS4L	0.0797649	1	-0.0942
	60560	NAA35	0.0797939	1	-0.0508
	259286	TAS2R40	0.0798199	1	0.2719
	23002	DAAM1	0.0798369	1	-0.0952
	7226	TRPM2	0.0799121	1	0.1111
	2876	GPX1	0.0799931	1	0.1153
	81853	TMEM14B	0.0800113	1	0.0731
	55203	LGI2	0.0801525	1	0.212
	60680	CELF5	0.0803502	1	0.3353
	3627	CXCL10	0.0804467	1	0.3456
	246243	RNASEH1	0.080684	1	-0.0591
	100616150	MIR4720	0.0807016	1	0.2838
	6646	SOAT1	0.0807063	1	0.077
	153222	CREBRF	0.0807367	1	0.0851
	84612	PARD6B	0.0807414	1	0.0972
	8994	LIMD1	0.080747	1	-0.0546
	50486	G0S2	0.0807669	1	0.2659
	7482	WNT2B	0.0808123	1	0.2247
	6392	SDHD	0.0808175	1	0.0421
	55843	ARHGAP15	0.0808376	1	0.0883
	84034	EMILIN2	0.0810446	1	0.1095
	55692	LUC7L	0.0810787	1	-0.0607
	22823	MTF2	0.0810989	1	0.0366
	202018	TAPT1	0.0812149	1	0.0514
	1487	CTBP1	0.0812208	1	-0.0423
	100127889	C10orf131	0.0814746	1	-0.2585
	54165	DCUN1D1	0.0815387	1	0.0694
	714	C1QC	0.0815795	1	0.3794
	2180	ACSL1	0.0816532	1	0.2144
	27339	PRPF19	0.0816709	1	-0.0561
	55011	PIH1D1	0.0817119	1	-0.0494
	79902	NUP85	0.081717	1	-0.0434
	4194	MDM4	0.0817661	1	0.0646
	88745	RRP36	0.0817873	1	-0.0437
	260425	MAGI3	0.0818191	1	0.0991
	25817	FAM19A5	0.0818205	1	-0.902
	255324	EPGN	0.081834	1	1.0527
	54940	OCIAD1	0.0818503	1	0.0339
	7750	ZMYM2	0.0818549	1	0.0428
	57149	LYRM1	0.0820231	1	0.0905
	27340	UTP20	0.0821119	1	-0.0864
	4695	NDUFA2	0.0821374	1	0.0636
	400569	MED11	0.0821646	1	0.0694
	84678	KDM2B	0.0822163	1	-0.0534
	3417	IDH1	0.0822754	1	0.075
	152559	PAQR3	0.0822774	1	0.0669
	81873	ARPC5L	0.0823708	1	-0.0634
	3576	IL8	0.0824159	1	0.2532
	345274	SLC10A6	0.0824219	1	-0.7378
	84885	ZDHHC12	0.0824268	1	0.073
	55283	MCOLN3	0.082482	1	-0.2451
	115273	RAB42	0.0825047	1	0.2163
	574042	SNORA10	0.0825653	1	0.2537
	7164	TPD52L1	0.0825759	1	0.3289
	8029	CUBN	0.0826501	1	-0.1256
	8504	PEX3	0.0827302	1	-0.0752
	80326	WNT10A	0.0827405	1	-0.132
	161394	SAMD15	0.0827622	1	0.277
	3268	AGFG2	0.0827648	1	-0.0801
	124535	HSF5	0.0828414	1	0.1394
	340719	NANOS1	0.082894	1	-0.0769
	56704	JPH1	0.0828981	1	1.9544
	11274	USP18	0.0829866	1	0.2799
	200895	DHFRL1	0.0830072	1	-0.0602
	337867	UBAC2	0.0831668	1	0.0295
	1187	CLCNKA	0.0832327	1	-0.8091
	4712	NDUFB6	0.0832548	1	0.0993
	147841	SPC24	0.0833094	1	-0.2625
	84466	MEGF10	0.0833276	1	1.2248
	4860	PNP	0.0833633	1	0.0676
	120935	CCDC38	0.083402	1	0.4371
	6675	UAP1	0.0834024	1	-0.0772
	5911	RAP2A	0.0834126	1	-0.1013
	54507	ADAMTSL4	0.0835069	1	0.1172
	55193	PBRM1	0.0835296	1	-0.0467
	80774	LIMD2	0.0835682	1	0.0528
	138881	OR1L8	0.0835727	1	0.6758
	5432	POLR2C	0.0836597	1	0.066
	338442	HCAR2	0.0837357	1	0.1828
	54858	PGPEP1	0.0837683	1	0.0532
	154661	RUNDC3B	0.0838331	1	0.3457
	27147	DENND2A	0.0838818	1	-0.756
	729830	FAM160A1	0.0838915	1	0.2702
	6043	SNORA63	0.0839049	1	0.246
	137797	LYPD2	0.0839361	1	-0.3004
	137902	PXDNL	0.0840833	1	0.2527
	10331	B3GNT3	0.0841244	1	0.3497
	23077	MYCBP2	0.084166	1	-0.0765
	4826	NNAT	0.0841918	1	0.1201
	3418	IDH2	0.0842645	1	-0.0572
	79029	SPATA5L1	0.0843098	1	0.0784
	79865	TREML2	0.0844033	1	0.1487
	9303	SNORD25	0.0844523	1	-0.1851
	130813	C2orf50	0.0844736	1	-0.357
	100500818	MIR3945	0.084552	1	0.3844
	9107	MTMR6	0.0845642	1	0.0752
	641371	ACOT1	0.0845683	1	-0.2416
	118987	PDZD8	0.0845744	1	0.133
	84260	TCHP	0.0845909	1	-0.0566
	7058	THBS2	0.0846066	1	-0.1673
	81025	GJA9	0.0846289	1	0.1744
	10980	COPS6	0.0846535	1	-0.0357
	923	CD6	0.0847292	1	-0.0948
	57646	USP28	0.0847906	1	-0.0915
	9236	CCPG1	0.0849484	1	0.1106
	132014	IL17RE	0.0849981	1	-0.2115
	1609	DGKQ	0.0850065	1	-0.1137
	6670	SP3	0.0850261	1	0.0703
	6904	TBCD	0.0850385	1	-0.0573
	5783	PTPN13	0.085096	1	-0.1576
	10521	DDX17	0.0851314	1	0.0443
	427	ASAH1	0.08516	1	0.101
	9659	PDE4DIP	0.0851961	1	-0.0683
	140576	S100A16	0.0852353	1	0.7359
	84967	LSM10	0.0853294	1	0.0708
	120787	OR52W1	0.0853315	1	0.4482
	692072	SNORD5	0.0853325	1	0.104
	390595	UBAP1L	0.0853929	1	-0.096
	6352	CCL5	0.0854041	1	-0.152
	55861	DBNDD2	0.0854709	1	0.0744
	54867	TMEM214	0.0854986	1	-0.0466
	79895	ATP8B4	0.0856025	1	0.1056
	1062	CENPE	0.085629	1	-0.1674
	89870	TRIM15	0.085677	1	0.6338
	2734	GLG1	0.0856859	1	-0.0685
	84750	FUT10	0.0857591	1	0.2075
	54733	SLC35F2	0.0858458	1	-0.087
	2120	ETV6	0.0858812	1	0.0892
	2591	GALNT3	0.0858909	1	0.1016
	222642	TSPO2	0.0859262	1	-0.2036
	6462	SHBG	0.0859409	1	0.7301
	26512	INTS6	0.0860423	1	0.0486
	1901	S1PR1	0.0860876	1	-0.0871
	4131	MAP1B	0.0861377	1	0.4174
	9867	PJA2	0.0861686	1	0.0851
	255488	RNF144B	0.0862559	1	0.1122
	9037	SEMA5A	0.0863681	1	-0.2616
	4238	MFAP3	0.0863883	1	0.0452
	9333	TGM5	0.0864263	1	0.6802
	10384	BTN3A3	0.0864265	1	-0.0741
	144132	DNHD1	0.0864984	1	-0.0814
	7048	TGFBR2	0.0866992	1	0.0709
	4600	MX2	0.0868302	1	0.1581
	917	CD3G	0.0868777	1	-0.0968
	10248	POP7	0.0869021	1	-0.0456
	5789	PTPRD	0.0870073	1	-0.6654
	1843	DUSP1	0.0870679	1	0.1732
	8890	EIF2B4	0.0870772	1	-0.041
	8993	PGLYRP1	0.0871239	1	0.2187
	100128327	BET3L	0.087265	1	0.3468
	4001	LMNB1	0.0872791	1	0.1274
	9836	LCMT2	0.0872937	1	0.0693
	221468	TMEM217	0.087334	1	0.3273
	100131997	FAM27E3	0.0873533	1	0.2164
	84131	CEP78	0.0873995	1	-0.1169
	9910	RABGAP1L	0.0874951	1	-0.061
	6827	SUPT4H1	0.0875818	1	0.072
	10265	IRX5	0.0876001	1	-1.3953
	9219	MTA2	0.0876141	1	-0.0433
	3679	ITGA7	0.0876602	1	0.1506
	135293	PM20D2	0.0877088	1	0.0573
	433	ASGR2	0.087723	1	0.1577
	3832	KIF11	0.0877269	1	-0.1492
	60412	EXOC4	0.0878003	1	-0.0569
	128338	DRAM2	0.0878865	1	0.0767
	677804	SNORA17	0.087963	1	0.1391
	23457	ABCB9	0.0880097	1	0.1539
	206338	AQPEP	0.0881224	1	0.598
	79930	DOK3	0.0881348	1	0.143
	63908	NAPB	0.0881415	1	-0.0564
	148641	SLC35F3	0.088151	1	-0.2726
	57469	PNMAL2	0.0882515	1	0.3041
	26816	SNORD35A	0.0882543	1	-0.1521
	54832	VPS13C	0.088386	1	-0.0543
	25819	CCRN4L	0.088399	1	0.1101
	6671	SP4	0.0884863	1	-0.0714
	84316	LSMD1	0.0885288	1	0.1099
	1829	DSG2	0.0885295	1	0.2865
	4258	MGST2	0.0885398	1	0.0985
	2803	GOLGA4	0.0886251	1	-0.0486
	26747	NUFIP1	0.0886365	1	-0.0755
	9631	NUP155	0.0886472	1	-0.0594
	100302276	MIR1290	0.0887257	1	-0.3316
	154664	ABCA13	0.0887406	1	0.3138
	4778	NFE2	0.0887554	1	0.1412
	1846	DUSP4	0.0888022	1	-0.1703
	1268	CNR1	0.0888872	1	0.2792
	9227	LRAT	0.0889007	1	0.1818
	9726	ZNF646	0.0890874	1	0.0727
	9034	CCRL2	0.0891215	1	0.0961
	23541	SEC14L2	0.0892445	1	0.1345
	84946	LTV1	0.0892764	1	-0.0668
	79145	CHCHD7	0.0894007	1	-0.0597
	79658	ARHGAP10	0.0894414	1	-0.0929
	554235	ASPDH	0.0894731	1	0.1826
	27284	SULT1B1	0.0895945	1	0.1606
	7691	ZNF132	0.0896121	1	-0.124
	23564	DDAH2	0.089614	1	0.0874
	54436	SH3TC1	0.0896451	1	0.0867
	121274	ZNF641	0.0897057	1	0.1149
	9407	TMPRSS11D	0.0897256	1	0.5426
	55715	DOK4	0.0897418	1	0.2022
	51499	TRIAP1	0.0898519	1	0.1141
	6164	RPL34	0.0898607	1	0.2693
	9824	ARHGAP11A	0.0899113	1	-0.1208
	56477	CCL28	0.0899485	1	-0.0961
	57216	VANGL2	0.0899669	1	-0.2498
	6732	SRPK1	0.0899839	1	0.1484
	112616	CMTM7	0.0900372	1	0.0496
	25854	FAM149A	0.0900547	1	0.4205
	10226	PLIN3	0.0901415	1	0.1082
	78989	COLEC11	0.0901446	1	0.7262
	55196	KIAA1551	0.0901471	1	0.0986
	65056	GPBP1	0.0901979	1	0.0438
	54842	MFSD6	0.0902391	1	-0.071
	80267	EDEM3	0.0902698	1	0.0658
	92737	DNER	0.090292	1	0.4003
	3662	IRF4	0.0903421	1	-0.1249
	85455	DISP2	0.0903459	1	0.1486
	123879	DCUN1D3	0.0903833	1	0.0694
	1786	DNMT1	0.0904967	1	-0.0745
	9646	CTR9	0.0905072	1	-0.054
	401494	PTPLAD2	0.0906611	1	0.0845
	989	Sep-07	0.0906751	1	-0.0374
	9637	FEZ2	0.090686	1	0.0664
	10541	ANP32B	0.0906893	1	-0.0522
	3910	LAMA4	0.0907009	1	0.8965
	677846	SNORA80	0.0907157	1	0.8013
	124930	ANKRD13B	0.0907374	1	-0.1211
	79080	CCDC86	0.0907691	1	-0.0669
	128710	SLX4IP	0.0909194	1	0.1363
	53407	STX18	0.0910501	1	-0.0532
	11342	RNF13	0.0910631	1	0.0977
	57085	AGTRAP	0.0911075	1	0.0857
	8322	FZD4	0.0911516	1	-0.2328
	8477	GPR65	0.0911669	1	0.0765
	56169	GSDMC	0.0911681	1	0.3988
	81550	TDRD3	0.0911889	1	-0.0588
	5118	PCOLCE	0.0911915	1	-0.0937
	352909	DNAAF3	0.09124	1	-0.6122
	9450	LY86	0.0913168	1	0.1108
	407048	MIR92A1	0.091329	1	0.8275
	6447	SCG5	0.0913588	1	-0.2999
	9133	CCNB2	0.0913999	1	-0.2317
	85441	HELZ2	0.0914642	1	0.1611
	6324	SCN1B	0.0915475	1	0.1553
	122042	RXFP2	0.0917343	1	0.2097
	9722	NOS1AP	0.0917551	1	0.3729
	55958	KLHL9	0.0917955	1	0.0488
	340120	ANKRD34B	0.0919596	1	0.3005
	153090	DAB2IP	0.0920017	1	-0.2948
	6515	SLC2A3	0.0920135	1	0.1731
	138716	RPP25L	0.0920731	1	0.0418
	766	CA7	0.0920875	1	-0.3768
	22862	FNDC3A	0.092096	1	0.0534
	56996	SLC12A9	0.0921154	1	0.1149
	10148	EBI3	0.0921453	1	-0.234
	57573	ZNF471	0.0922806	1	-0.2099
	169792	GLIS3	0.0923303	1	0.2351
	57488	ESYT2	0.0923836	1	-0.0593
	1033	CDKN3	0.0923913	1	-0.2339
	646799	ZAR1L	0.0924068	1	0.9845
	353333	KRTAP10-10	0.0924155	1	-0.5044
	126259	TMIGD2	0.0925027	1	0.1314
	693231	MIR646	0.0925531	1	0.3355
	8140	SLC7A5	0.0925607	1	-0.1006
	1116	CHI3L1	0.0927572	1	0.2567
	54602	NDFIP2	0.092824	1	-0.1153
	57470	LRRC47	0.0928932	1	-0.0335
	6282	S100A11	0.0930191	1	0.1329
	9636	ISG15	0.093057	1	0.3514
	253943	YTHDF3	0.0930751	1	0.054
	284759	SIRPB2	0.0930848	1	0.1263
	83464	APH1B	0.0931791	1	0.074
	26038	CHD5	0.0932161	1	-0.2804
	3015	H2AFZ	0.0932592	1	0.0763
	126133	ALDH16A1	0.0932816	1	-0.0724
	7249	TSC2	0.0933037	1	-0.051
	6160	RPL31	0.0933674	1	0.2614
	27095	TRAPPC3	0.0934705	1	0.0379
	54585	LZTFL1	0.09349	1	-0.0716
	23400	ATP13A2	0.093629	1	-0.0475
	266747	RGL4	0.0936778	1	0.1059
	29984	RHOD	0.093842	1	0.3767
	7516	XRCC2	0.0938882	1	-0.236
	222	ALDH3B2	0.09391	1	-0.5549
	79989	TTC26	0.0939583	1	0.2204
	11321	GPN1	0.0939664	1	-0.0502
	79781	IQCA1	0.0939912	1	0.3281
	10228	STX6	0.0939987	1	0.0535
	5780	PTPN9	0.0940351	1	-0.051
	3710	ITPR3	0.0940441	1	-0.0925
	83446	CCDC70	0.0940636	1	0.6949
	85369	STRIP1	0.094069	1	-0.0456
	8631	SKAP1	0.0940957	1	-0.0821
	115948	CCDC151	0.0940958	1	0.1757
	2356	FPGS	0.0940971	1	-0.0583
	100500872	MIR3911	0.0942298	1	-0.4336
	4239	MFAP4	0.0942509	1	-0.1886
	9526	MPDU1	0.094264	1	0.0584
	22891	ZNF365	0.0944698	1	-0.1872
	54622	ARL15	0.0944709	1	0.0615
	123	PLIN2	0.0945038	1	0.0666
	284013	VMO1	0.0945283	1	0.2889
	11034	DSTN	0.09454	1	-0.0739
	6749	SSRP1	0.0945808	1	-0.0575
	151473	SLC16A14	0.0946011	1	0.2296
	171389	NLRP6	0.0946178	1	0.1772
	6788	STK3	0.0946273	1	0.1169
	79637	ARMC7	0.0946776	1	0.0481
	3091	HIF1A	0.0946988	1	0.0972
	100302113	MIR1200	0.0950262	1	-1.1707
	132332	TMEM155	0.0950975	1	-0.4179
	3880	KRT19	0.0951042	1	0.8068
	7643	ZNF90	0.0951323	1	-0.147
	79784	MYH14	0.0953709	1	1.5321
	285852	TREML4	0.0953715	1	-0.4001
	8323	FZD6	0.0953894	1	-0.1743
	8312	AXIN1	0.0954815	1	-0.0489
	155382	VPS37D	0.0954891	1	-0.2857
	66000	TMEM108	0.0954908	1	-0.2595
	284422	C19orf77	0.0955458	1	0.2792
	57634	EP400	0.0955857	1	-0.0757
	1850	DUSP8	0.0957132	1	-0.1499
	3249	HPN	0.0958052	1	0.2873
	79149	ZSCAN5A	0.095848	1	-0.0973
	90353	CTU1	0.0958572	1	0.0677
	9701	PPP6R2	0.0959847	1	-0.0365
	29889	GNL2	0.0960195	1	-0.0557
	57520	HECW2	0.096058	1	0.1787
	6585	SLIT1	0.0960943	1	0.1655
	389813	C9orf172	0.0961112	1	-0.1523
	7162	TPBG	0.0961149	1	0.2834
	347	APOD	0.0961775	1	-0.7226
	10555	AGPAT2	0.0961813	1	0.0797
	10413	YAP1	0.0961817	1	0.4914
	1877	E4F1	0.0962955	1	-0.05
	317781	DDX51	0.0962986	1	-0.0595
	7270	TTF1	0.0963131	1	-0.0475
	11031	RAB31	0.0963428	1	0.1183
	2804	GOLGB1	0.096351	1	-0.0573
	202151	RANBP3L	0.0963991	1	0.5432
	284390	ZNF763	0.096413	1	0.0861
	10957	PNRC1	0.0964447	1	0.0974
	196883	ADCY4	0.0964499	1	0.113
	374860	ANKRD30B	0.0965252	1	-1.1209
	7371	UCK2	0.0965723	1	-0.0668
	23065	EMC1	0.096659	1	-0.0615
	283375	SLC39A5	0.0967386	1	0.221
	10969	EBNA1BP2	0.0967769	1	-0.0602
	10559	SLC35A1	0.0967883	1	0.0778
	90204	ZSWIM1	0.0967989	1	0.0476
	3588	IL10RB	0.096883	1	0.0931
	22801	ITGA11	0.096884	1	0.6494
	392617	ELFN1	0.0969414	1	0.4795
	100101467	ZSCAN30	0.0969465	1	0.0677
	26772	SNORD4B	0.0969635	1	0.3387
	92799	SHKBP1	0.0970144	1	0.1209
	55139	ANKZF1	0.0970738	1	-0.0436
	1571	CYP2E1	0.0970986	1	-0.1957
	25769	SLC24A2	0.0971761	1	-0.5987
	6444	SGCD	0.0972289	1	-0.3761
	220202	ATOH7	0.0972514	1	-0.5677
	5276	SERPINI2	0.0972631	1	-0.2649
	2631	GBAS	0.0972999	1	0.0552
	83853	ROPN1L	0.0973146	1	0.172
	51603	METTL13	0.0973637	1	-0.0419
	9497	SLC4A7	0.0974154	1	-0.08
	84067	FAM160A2	0.0974503	1	0.0754
	5317	PKP1	0.0974745	1	-1.159
	2512	FTL	0.0974902	1	0.0881
	9194	SLC16A7	0.0975204	1	-0.1064
	338809	C12orf74	0.0975513	1	-0.4594
	340307	CTAGE6P	0.0976376	1	-0.3778
	54458	PRR13	0.0976728	1	0.0793
	2131	EXT1	0.097681	1	0.094
	9147	NEMF	0.0976872	1	-0.0331
	1978	EIF4EBP1	0.0977785	1	0.0737
	1030	CDKN2B	0.0978949	1	0.1382
	116068	LYSMD3	0.0981413	1	0.0593
	24149	ZNF318	0.098152	1	-0.0621
	79647	AKIRIN1	0.0981558	1	0.0516
	9892	SNAP91	0.0981565	1	1.9624
	65005	MRPL9	0.0981913	1	-0.0627
	25960	GPR124	0.0982818	1	0.1391
	225	ABCD2	0.0983004	1	-0.101
	283455	KSR2	0.098346	1	0.4361
	57801	HES4	0.0983684	1	0.2515
	80760	ITIH5	0.0983842	1	-2.2205
	285268	ZNF621	0.0984424	1	-0.0561
	3491	CYR61	0.0984553	1	0.5143
	11186	RASSF1	0.0984611	1	-0.0603
	25829	TMEM184B	0.0985378	1	0.0944
	5431	POLR2B	0.0986358	1	-0.031
	10316	NMUR1	0.0986883	1	-0.176
	1432	MAPK14	0.0987436	1	0.1329
	7123	CLEC3B	0.098786	1	0.1403
	9580	SOX13	0.0987954	1	-0.154
	55332	DRAM1	0.0988229	1	0.0901
	92400	RBM18	0.0989503	1	0.0389
	51271	UBAP1	0.0989969	1	0.0863
	4302	MLLT6	0.0992002	1	-0.0573
	6923	TCEB2	0.0992065	1	0.0824
	22934	RPIA	0.0992641	1	-0.05
	8772	FADD	0.0993381	1	0.075
	23259	DDHD2	0.0994229	1	-0.0617
	56122	PCDHB14	0.099495	1	0.6645
	23310	NCAPD3	0.0994966	1	-0.0681
	7368	UGT8	0.099719	1	0.1203
	9831	ZNF623	0.0998981	1	-0.0477
	9556	C14orf2	0.0999062	1	0.1744
	2905	GRIN2C	0.0999108	1	-0.1349
	6606	SMN1	0.099992	1	0.1014
	84969	TOX2	0.100093	1	-0.13
	142685	ASB15	0.100174	1	1.3476
	5727	PTCH1	0.100199	1	-0.1439
	6238	RRBP1	0.100315	1	-0.0796
	390790	ARL5C	0.100344	1	0.3681
	157506	RDH10	0.100364	1	-0.0759
	63925	ZNF335	0.100443	1	-0.0391
	1583	CYP11A1	0.100484	1	-0.4399
	202915	TMEM184A	0.100503	1	-0.183
	54516	MTRF1L	0.100534	1	0.0434
	79683	ZDHHC14	0.10062	1	-0.0909
	55770	EXOC2	0.100801	1	-0.065
	5965	RECQL	0.100815	1	-0.0548
	23368	PPP1R13B	0.100841	1	-0.0689
	202309	GAPT	0.100877	1	0.1131
	386681	KRTAP10-8	0.100966	1	1.1176
	4818	NKG7	0.101025	1	-0.1466
	9232	PTTG1	0.101027	1	-0.1219
	23179	RGL1	0.101044	1	0.1367
	64859	NABP1	0.101057	1	0.1087
	81577	GFOD2	0.10106	1	0.0762
	8819	SAP30	0.101152	1	0.1098
	84079	ANKRD27	0.101185	1	-0.0399
	113791	PIK3IP1	0.101192	1	0.0685
	79932	KIAA0319L	0.101284	1	0.0728
	79991	OBFC1	0.101319	1	-0.0559
	85463	ZC3H12C	0.101457	1	0.1221
	57136	APMAP	0.101472	1	0.132
	693143	MIR558	0.101484	1	0.7368
	1262	CNGA4	0.10166	1	-0.263
	54542	RC3H2	0.10168	1	-0.0511
	3551	IKBKB	0.1017	1	-0.0366
	10390	CEPT1	0.101768	1	0.0516
	9545	RAB3D	0.101775	1	0.1226
	8888	MCM3AP	0.101803	1	-0.0416
	6259	RYK	0.101876	1	0.053
	206412	C6orf163	0.101928	1	0.1317
	128372	OR6N1	0.101944	1	0.6188
	6873	TAF2	0.102084	1	-0.0372
	11022	TDRKH	0.102158	1	-0.081
	1396	CRIP1	0.102241	1	-0.0931
	10670	RRAGA	0.102248	1	0.0298
	3061	HCRTR1	0.10225	1	-0.3126
	50484	RRM2B	0.102256	1	0.0887
	118788	PIK3AP1	0.102265	1	0.1137
	121599	SPIC	0.102451	1	0.9556
	9595	CYTIP	0.102478	1	0.0652
	780	DDR1	0.102616	1	0.1222
	57524	CASKIN1	0.102729	1	0.5246
	2880	GPX5	0.102731	1	26.334
	80270	HSD3B7	0.102758	1	0.1558
	29841	GRHL1	0.10276	1	-0.1972
	54497	HEATR5B	0.102806	1	-0.0554
	285172	FAM126B	0.102867	1	0.1423
	8875	VNN2	0.102871	1	0.1766
	84964	ALKBH6	0.103023	1	-0.0555
	692109	SNORD69	0.103039	1	0.329
	123207	C15orf40	0.103041	1	0.0672
	253430	IPMK	0.103064	1	0.1263
	219770	GJD4	0.10312	1	-0.4431
	100422879	MIR3124	0.103142	1	-0.2321
	220869	CBWD5	0.103154	1	0.1239
	9960	USP3	0.10323	1	0.0657
	140831	ZSWIM3	0.103293	1	0.0523
	26608	TBL2	0.103296	1	-0.0387
	353274	ZNF445	0.103326	1	0.0582
	5635	PRPSAP1	0.103329	1	-0.0388
	51107	APH1A	0.103432	1	0.031
	58191	CXCL16	0.103442	1	0.1322
	7705	ZNF146	0.10346	1	-0.054
	1737	DLAT	0.103543	1	-0.0531
	5937	RBMS1	0.103585	1	0.065
	22897	CEP164	0.103604	1	-0.0446
	6275	S100A4	0.103626	1	0.0892
	11122	PTPRT	0.103658	1	1.541
	25979	DHRS7B	0.103682	1	0.0672
	445577	C9orf129	0.103699	1	-0.3222
	2328	FMO3	0.103791	1	1.3573
	388333	SPDYE4	0.103856	1	-0.2671
	8572	PDLIM4	0.103878	1	0.6111
	375686	SPATC1	0.104107	1	0.2313
	734	OSGIN2	0.104124	1	0.1073
	9585	KIF20B	0.104185	1	-0.0838
	1132	CHRM4	0.104213	1	-0.3306
	5950	RBP4	0.104222	1	0.6249
	10755	GIPC1	0.104332	1	-0.0708
	164153	UBL4B	0.104473	1	-0.914
	51676	ASB2	0.104539	1	-0.1356
	1545	CYP1B1	0.104595	1	0.1452
	338321	NLRP9	0.104598	1	0.1866
	6422	SFRP1	0.104651	1	0.444
	3459	IFNGR1	0.104704	1	0.0947
	100302240	MIR1304	0.104745	1	0.1689
	29105	C16orf80	0.104746	1	-0.0402
	3117	HLA-DQA1	0.10476	1	-0.4812
	643236	TMEM72	0.104853	1	1.1257
	54961	SSH3	0.10507	1	0.0918
	9832	JAKMIP2	0.105073	1	-0.1713
	125875	CLDND2	0.105318	1	-0.1557
	402682	UFSP1	0.10534	1	0.1163
	442319	ZNF727	0.105357	1	-0.4522
	488	ATP2A2	0.105369	1	-0.0566
	5036	PA2G4	0.105468	1	-0.0437
	3990	LIPC	0.105482	1	0.2512
	160851	DGKH	0.105493	1	-0.1434
	375484	SIMC1	0.1055	1	-0.0708
	4636	MYL5	0.105508	1	0.1161
	285180	RUFY4	0.105618	1	0.1658
	55006	TRMT61B	0.105671	1	-0.0712
	127435	PODN	0.105704	1	-0.238
	114049	WBSCR22	0.105757	1	-0.0532
	692053	SNORD9	0.105801	1	0.2743
	91942	NDUFAF2	0.105806	1	-0.1262
	56829	ZC3HAV1	0.105935	1	0.0792
	79158	GNPTAB	0.105956	1	-0.0602
	4318	MMP9	0.105978	1	0.2558
	100422862	MIR548S	0.106013	1	0.8822
	84108	PCGF6	0.106063	1	-0.0801
	2907	GRINA	0.106134	1	0.1065
	10560	SLC19A2	0.106147	1	0.076
	9945	GFPT2	0.106172	1	0.3367
	57047	PLSCR2	0.106215	1	0.3831
	4037	LRP3	0.106301	1	0.1152
	5434	POLR2E	0.106321	1	0.0414
	6457	SH3GL3	0.106325	1	-1.7149
	79746	ECHDC3	0.106329	1	0.165
	10746	MAP3K2	0.106345	1	0.0862
	407050	MIR93	0.106402	1	-0.2001
	4798	NFRKB	0.106486	1	-0.0483
	51162	EGFL7	0.10649	1	0.1534
	25813	SAMM50	0.106509	1	-0.0544
	339965	CCDC158	0.106596	1	0.3638
	6044	SNORA62	0.106699	1	0.1414
	51522	TMEM14C	0.106757	1	0.0873
	137835	TMEM71	0.10676	1	0.1112
	50855	PARD6A	0.106804	1	0.0824
	2124	EVI2B	0.106816	1	0.1016
	5148	PDE6G	0.106829	1	0.0978
	112495	GTF3C6	0.10694	1	-0.0632
	586	BCAT1	0.10697	1	0.184
	3184	HNRNPD	0.107039	1	-0.0488
	9677	PPIP5K1	0.107124	1	-0.0697
	284612	SYPL2	0.10716	1	0.4993
	3276	PRMT1	0.107283	1	-0.0511
	51428	DDX41	0.107293	1	-0.0293
	8562	DENR	0.107307	1	-0.0341
	84858	ZNF503	0.107339	1	0.127
	404636	FAM45A	0.107349	1	0.0781
	6504	SLAMF1	0.107353	1	-0.0807
	81578	COL21A1	0.107407	1	1.3303
	10919	EHMT2	0.107657	1	-0.05
	6903	TBCC	0.107674	1	0.0555
	4917	NTN3	0.107689	1	0.3082
	94235	GNG8	0.107748	1	-0.2512
	220064	ORAOV1	0.107768	1	-0.0397
	822	CAPG	0.107791	1	0.1001
	79811	SLTM	0.107825	1	-0.0418
	9191	DEDD	0.10784	1	0.0459
	65977	PLEKHA3	0.107852	1	0.0445
	2690	GHR	0.107898	1	1.1627
	84891	ZSCAN10	0.107976	1	0.2859
	9337	CNOT8	0.107992	1	0.0322
	83401	ELOVL3	0.108047	1	0.1822
	5335	PLCG1	0.108112	1	-0.0792
	1201	CLN3	0.108207	1	0.0363
	10525	HYOU1	0.108264	1	-0.0711
	60528	ELAC2	0.108308	1	-0.0558
	10435	CDC42EP2	0.108382	1	0.1502
	54106	TLR9	0.108404	1	0.1052
	2495	FTH1	0.108421	1	0.1015
	55840	EAF2	0.10854	1	-0.1852
	27123	DKK2	0.10854	1	-0.4499
	60592	SCOC	0.108564	1	0.1543
	388799	FAM209B	0.108632	1	0.1287
	3198	HOXA1	0.108657	1	-0.1581
	83999	KREMEN1	0.108666	1	0.2566
	417	ART1	0.108762	1	0.4355
	4494	MT1F	0.108768	1	0.1106
	81030	ZBP1	0.108792	1	0.1517
	1496	CTNNA2	0.108884	1	-0.5723
	4071	TM4SF1	0.10889	1	0.4705
	2121	EVC	0.108965	1	-0.1895
	9179	AP4M1	0.109047	1	0.0587
	58488	PCTP	0.109077	1	0.0903
	440738	MAP1LC3C	0.109081	1	-0.2669
	65217	PCDH15	0.109157	1	-1.3102
	7478	WNT8A	0.109196	1	-2.9693
	90874	ZNF697	0.109223	1	0.113
	280636	C11orf31	0.109251	1	0.0929
	23234	DNAJC9	0.109255	1	-0.0538
	4621	MYH3	0.109257	1	-0.081
	91	ACVR1B	0.109375	1	0.0745
	84223	IQCG	0.109441	1	-0.0863
	7407	VARS	0.109514	1	-0.0604
	729648	ZNF812	0.109561	1	-1.112
	117248	GALNTL2	0.109722	1	0.6923
	55159	RFWD3	0.10977	1	-0.046
	79041	TMEM38A	0.109837	1	0.1105
	54492	NEURL1B	0.109848	1	0.1608
	10999	SLC27A4	0.109886	1	-0.0459
	4173	MCM4	0.109921	1	-0.1115
	124773	C17orf64	0.110132	1	-0.5662
	9392	TGFBRAP1	0.110146	1	-0.0626
	6598	SMARCB1	0.110181	1	-0.0506
	54505	DHX29	0.110251	1	-0.0353
	81551	STMN4	0.110272	1	0.6635
	113612	CYP2U1	0.110306	1	-0.0707
	30818	KCNIP3	0.110329	1	1.2472
	56995	TULP4	0.110394	1	-0.0619
	51317	PHF21A	0.110396	1	0.108
	81848	SPRY4	0.110548	1	-0.698
	23524	SRRM2	0.110681	1	-0.0622
	10193	RNF41	0.110793	1	0.0404
	4661	MYT1	0.110956	1	0.4588
	285848	PNPLA1	0.110982	1	0.1607
	58492	ZNF77	0.111004	1	-0.0864
	23464	GCAT	0.111167	1	0.2276
	26577	PCOLCE2	0.111181	1	0.4781
	353514	LILRA5	0.11122	1	0.1567
	6753	SSTR3	0.111294	1	0.1738
	23276	KLHL18	0.111315	1	0.0524
	23643	LY96	0.111416	1	0.1879
	967	CD63	0.111496	1	0.0747
	79977	GRHL2	0.111593	1	-0.7002
	79654	HECTD3	0.111651	1	-0.0372
	55036	CCDC40	0.111743	1	-0.2637
	131583	FAM43A	0.111744	1	0.079
	3619	INCENP	0.111746	1	-0.0801
	25956	SEC31B	0.111761	1	-0.0819
	3898	LAD1	0.111773	1	-0.5488
	487	ATP2A1	0.111866	1	-0.1157
	7263	TST	0.111928	1	0.1092
	80896	NPL	0.111961	1	0.1226
	6730	SRP68	0.112053	1	-0.0495
	9604	RNF14	0.112061	1	-0.0382
	9068	ANGPTL1	0.112072	1	0.2095
	146760	RTN4RL1	0.112095	1	-0.168
	10170	DHRS9	0.112099	1	-0.1894
	1674	DES	0.112138	1	0.2625
	9516	LITAF	0.11214	1	0.1408
	256302	C17orf103	0.112175	1	0.1335
	54899	PXK	0.112244	1	0.093
	55556	ENOSF1	0.112245	1	-0.0923
	9031	BAZ1B	0.112289	1	-0.0544
	5507	PPP1R3C	0.112333	1	-1.0271
	23415	KCNH4	0.112377	1	-0.2422
	79778	MICALL2	0.112579	1	-0.0831
	3866	KRT15	0.112689	1	1.126
	420	ART4	0.112768	1	0.8779
	81563	C1orf21	0.11281	1	-0.1556
	684	BST2	0.112867	1	0.1069
	677844	SNORA78	0.112867	1	0.1909
	93973	ACTR8	0.112893	1	-0.0381
	5019	OXCT1	0.112942	1	-0.0662
	7104	TM4SF4	0.112949	1	-1.6835
	6556	SLC11A1	0.112972	1	0.1458
	117177	RAB3IP	0.112973	1	0.0631
	8529	CYP4F2	0.113135	1	0.4314
	5709	PSMD3	0.113139	1	-0.0321
	2026	ENO2	0.113238	1	-0.0816
	3954	LETM1	0.113296	1	-0.0441
	84691	FAM71F1	0.113306	1	0.762
[truncated: 16,016 more rows]

## Sheet: S2. All pathways up
	Pathway	Number of dysregulated genes	p (combined)	q (combined)	p (Track-HD)	p (Leiden)	Description
	MGI: 2419	434	3.027e-10	4.32013e-06	5.095e-05	3.01e-05	abnormal innate immunity
	MGI: 3009	432	5.783e-09	4.12675e-05	5.961e-06	0.0001653	abnormal cytokine secretion
	GO: 50792	117	2.59e-08	0.000123215	0.01116	7.235e-05	regulation of viral process
	GO: 9615	208	1.222e-07	0.00043601	0.0306	5.338e-06	response to virus
	MGI: 2451	278	1.68e-07	0.000479539	0.01255	9.514e-06	abnormal macrophage physiology
	GO: 19221	308	2.377e-07	0.000544715	4.596e-05	0.0001705	cytokine-mediated signaling pathway
	GO: 2252	365	3.098e-07	0.000544715	0.007005	0.0001135	immune effector process
	MGI: 5025	406	3.435e-07	0.000544715	5.906e-05	0.0002016	abnormal response to infection
	MGI: 1793	372	4.327e-07	0.000581908	5.93e-05	0.0002415	altered susceptibility to infection
	MGI: 8568	305	4.485e-07	0.000581908	4.79e-05	6.253e-05	abnormal interleukin secretion
	GO: 48525	48	6.05e-07	0.000709099	0.01831	6.407e-05	negative regulation of viral process
	MGI: 8250	462	6.459e-07	0.000709099	0.0004992	0.004841	abnormal myeloid leukocyte morphology
	REACTOME 287	264	8.592e-07	0.000875893	0.001243	3.859e-05	REACT:CYTOKINE SIGNALING IN IMMUNE SYSTEM
	GO: 71345	403	1.151e-06	0.00107843	4.409e-05	0.0004817	cellular response to cytokine stimulus
	GO: 45069	53	1.209e-06	0.00107843	0.01366	2.985e-05	regulation of viral genome replication
	GO: 45071	37	2.303e-06	0.00193344	0.01185	0.0001363	negative regulation of viral genome replication
	GO: 1817	409	2.76e-06	0.00218837	0.002644	0.001813	regulation of cytokine production
	MGI: 8251	387	3.121e-06	0.00234436	0.0006321	0.002829	abnormal phagocyte morphology
	GO: 31347	430	4.734e-06	0.00337818	0.0007313	0.0006895	regulation of defense response
	MGI: 2406	317	6.869e-06	0.0046683	0.001114	0.001328	increased susceptibility to infection
	GO: 50778	403	7.288e-06	0.00472792	0.01504	0.03408	positive regulation of immune response
	MGI: 8835	258	8.312e-06	0.00515778	0.01245	0.0001673	abnormal intercellular signaling peptide or protein level
	MGI: 2444	438	1.143e-05	0.00669357	0.008894	0.00628	abnormal T cell physiology
	MGI: 5005	243	1.205e-05	0.00669357	0.001053	0.0001246	abnormal self tolerance
	MGI: 1844	242	1.277e-05	0.00669357	0.000883	0.0001074	autoimmune response
	MGI: 8713	253	1.352e-05	0.00669357	0.01235	0.0003664	abnormal cytokine level
	GO: 5773	379	1.364e-05	0.00669357	0.007025	0.009187	vacuole
	GO: 323	318	1.407e-05	0.00669357	0.005935	0.0007997	lytic vacuole
	GO: 5764	318	1.407e-05	0.00669357	0.005935	0.0007997	lysosome
	MGI: 5000	246	1.634e-05	0.00752273	0.001067	0.0001705	abnormal immune tolerance
	MGI: 8195	412	1.944e-05	0.00840751	0.003196	0.0001897	abnormal antigen presenting cell morphology
	MGI: 8469	437	2.684e-05	0.0107793	0.02013	0.000207	abnormal protein level
	GO: 2253	325	2.922e-05	0.011271	0.03853	0.04326	activation of immune response
	REACTOME 589	161	3.023e-05	0.0113538	0.002652	0.000575	REACT:INTERFERON SIGNALING
	MGI: 2441	257	3.417e-05	0.0125045	0.0102	0.009514	abnormal granulocyte morphology
	MGI: 2462	180	4.091e-05	0.0139679	0.0006477	0.025	abnormal granulocyte physiology
	GO: 71357	61	4.195e-05	0.0139679	0.01173	8.598e-05	cellular response to type I interferon
	GO: 60337	61	4.195e-05	0.0139679	0.01173	8.598e-05	type I interferon-mediated signaling pathway
	GO: 43903	134	4.283e-05	0.0139679	0.01107	0.0005227	regulation of symbiosis, encompassing mutualism through parasitism
	MGI: 8248	307	4.391e-05	0.0139679	0.004158	0.006889	abnormal mononuclear phagocyte morphology
	GO: 44437	243	4.502e-05	0.0139679	0.0006103	0.01025	vacuolar part
	GO: 5765	135	4.971e-05	0.0150949	0.0001876	0.007323	lysosomal membrane
	MGI: 2446	240	5.882e-05	0.0174847	0.001298	0.01965	abnormal macrophage morphology
	REACTOME 587	61	6.003e-05	0.0174847	0.00687	0.0001321	REACT:INTERFERON ALPHA BETA SIGNALING
	MGI: 2425	192	7.936e-05	0.0226525	0.002342	0.0003213	altered susceptibility to autoimmune disorder
	MGI: 10210	188	8.702e-05	0.024352	0.02088	0.007633	abnormal circulating cytokine level
	GO: 34340	62	8.948e-05	0.0245588	0.01328	6.407e-05	response to type I interferon
	MGI: 2463	126	9.201e-05	0.0247767	0.002794	0.01485	abnormal neutrophil physiology
	MGI: 2498	226	0.0001008	0.0266411	0.01176	0.01688	abnormal acute inflammation
	MGI: 2459	402	0.0001108	0.0277428	0.02275	0.001081	abnormal B cell physiology
	KEGG 5164	158	0.0001139	0.0280273	0.05134	0.002531	KEGG INFLUENZA A
	MGI: 8704	106	0.0001537	0.0365601	0.004757	0.009412	abnormal interleukin-6 secretion
	MGI: 8705	48	0.0002001	0.0468168	0.04428	0.04937	increased interleukin-6 secretion
	MGI: 5416	369	0.0002232	0.0513792	0.03408	0.003551	abnormal circulating protein level
	GO: 32101	403	0.00023	0.0521041	0.003304	0.0005396	regulation of response to external stimulus
	MGI: 2409	118	0.0002681	0.0597863	0.01574	0.004514	decreased susceptibility to infection
	GO: 31349	221	0.0003018	0.065262	0.01654	0.002291	positive regulation of defense response
	GO: 2683	180	0.0003213	0.0674352	0.03633	0.04667	negative regulation of immune system process
	MGI: 5065	153	0.0003546	0.0733457	0.02453	0.01881	abnormal neutrophil morphology
	KEGG 4060	242	0.0004055	0.0818127	0.001195	0.01444	KEGG CYTOKINE-CYTOKINE RECEPTOR INTERACTION
	MGI: 2435	294	0.0004311	0.084283	0.04856	0.005935	abnormal effector T cell morphology
	MGI: 2933	92	0.0004732	0.0898197	0.0007163	0.005056	joint inflammation
	GO: 4896	73	0.0005246	0.0959884	0.00048	0.01061	cytokine receptor activity
	GO: 32940	366	0.0005435	0.0972994	0.0155	0.006908	secretion by cell
	MGI: 2993	86	0.0005956	0.103663	0.0007728	0.008516	arthritis
	GO: 50727	194	0.0006233	0.107178	0.01087	0.002172	regulation of inflammatory response
	GO: 60326	106	0.000641	0.107628	0.04947	0.01335	cell chemotaxis
	MGI: 8556	138	0.0006848	0.112339	0.00868	0.01314	abnormal tumor necrosis factor secretion
	GO: 1525	254	0.0007492	0.118806	0.01558	7.98e-06	angiogenesis
	GO: 43901	73	0.0007916	0.121418	0.03252	0.0007263	negative regulation of multi-organism process
	MGI: 3156	111	0.0008192	0.12307	0.01721	0.003509	abnormal leukocyte migration
	GO: 45088	219	0.000874	0.129935	0.01482	0.02517	regulation of innate immune response
	MGI: 334	108	0.0009874	0.141878	0.007675	0.008493	decreased granulocyte number
	GO: 45089	162	0.001038	0.146677	0.0159	0.02264	positive regulation of innate immune response
	MGI: 5013	323	0.001298	0.169955	0.04697	0.02391	increased lymphocyte cell number
	GO: 35455	16	0.001399	0.179879	0.03223	0.01031	response to interferon-alpha
	MGI: 5463	121	0.001548	0.192113	0.04164	0.007303	abnormal CD4-positive T cell physiology
	GO: 2218	136	0.001813	0.221155	0.03861	0.05176	activation of innate immune response
	MGI: 11518	89	0.00192	0.221676	0.02859	0.02169	abnormal cell chemotaxis
	GO: 43408	447	0.001926	0.221676	0.01335	0.01338	regulation of MAPK cascade
	KEGG 4380	126	0.001951	0.222757	0.0009104	0.01373	KEGG OSTEOCLAST DIFFERENTIATION
	GO: 6027	53	0.002105	0.238433	0.0139	0.03803	glycosaminoglycan catabolic process
	GO: 1819	235	0.002152	0.241837	0.004448	0.01504	positive regulation of cytokine production
	GO: 46903	446	0.00227	0.246192	0.03697	0.009064	secretion
	GO: 6897	367	0.002342	0.24944	0.02098	0.02113	endocytosis
	MGI: 8722	36	0.002364	0.249919	0.008798	0.03609	abnormal chemokine secretion
	MGI: 5350	93	0.002439	0.250168	0.0109	0.002735	increased susceptibility to autoimmune disorder
	GO: 6026	60	0.002446	0.250168	0.004488	0.03569	aminoglycan catabolic process
	GO: 51046	440	0.002493	0.251107	0.03166	0.03415	regulation of secretion
	GO: 2758	129	0.002563	0.251945	0.04836	0.03601	innate immune response-activating signal transduction
	GO: 48514	332	0.002579	0.251945	0.01638	0.000604	blood vessel morphogenesis
	MGI: 1876	186	0.002619	0.252556	0.02705	0.02643	decreased inflammatory response
	GO: 9100	318	0.002668	0.255206	0.002531	0.002424	glycoprotein metabolic process
	MGI: 8217	121	0.00298	0.270895	0.01207	0.002221	abnormal B cell activation
	GO: 9308	119	0.003148	0.277297	0.04513	0.0504	amine metabolic process
	GO: 1959	80	0.003294	0.281532	0.02898	0.02128	regulation of cytokine-mediated signaling pathway
	MGI: 5425	82	0.003304	0.281532	0.01348	0.01191	increased macrophage cell number
	MGI: 4939	381	0.003314	0.281532	0.04766	0.000945	abnormal B cell morphology
	MGI: 5153	110	0.003405	0.284188	0.02794	0.003509	abnormal B cell proliferation
	GO: 43410	302	0.003692	0.301098	0.005884	0.002033	positive regulation of MAPK cascade
	GO: 2221	127	0.004037	0.320089	0.04619	0.05061	pattern recognition receptor signaling pathway
	GO: 1944	414	0.004257	0.330195	0.002516	0.0009774	vasculature development
	REACTOME 538	16	0.004634	0.34731	0.01258	0.01675	REACT:HS-GAG DEGRADATION
	MGI: 2743	68	0.004702	0.34874	0.04756	0.001243	glomerulonephritis
	GO: 51347	434	0.005294	0.367769	0.04571	0.0006125	positive regulation of transferase activity
	GO: 33674	424	0.005371	0.367769	0.04726	0.000945	positive regulation of kinase activity
	GO: 32103	149	0.005417	0.367769	0.04102	0.03569	positive regulation of response to external stimulus
	MGI: 2418	87	0.00559	0.367769	0.01493	0.001315	increased susceptibility to viral infection
	GO: 60759	86	0.005785	0.367769	0.04532	0.04281	regulation of response to cytokine stimulus
	REACTOME 494	102	0.005901	0.367769	0.03067	0.002685	REACT:GLYCOSAMINOGLYCAN METABOLISM
	REACTOME 707	102	0.005901	0.367769	0.03067	0.002685	REACT:MPS IIID - SANFILIPPO SYNDROME D
	REACTOME 728	102	0.005901	0.367769	0.03067	0.002685	REACT:MUCOPOLYSACCHARIDOSES
	REACTOME 710	102	0.005901	0.367769	0.03067	0.002685	REACT:MPS IX - NATOWICZ SYNDROME
	REACTOME 703	102	0.005901	0.367769	0.03067	0.002685	REACT:MPS II - HUNTER SYNDROME
	REACTOME 711	102	0.005901	0.367769	0.03067	0.002685	REACT:MPS VI - MAROTEAUX-LAMY SYNDROME
	REACTOME 704	102	0.005901	0.367769	0.03067	0.002685	REACT:MPS IIIA - SANFILIPPO SYNDROME A
	REACTOME 705	102	0.005901	0.367769	0.03067	0.002685	REACT:MPS IIIB - SANFILIPPO SYNDROME B
	REACTOME 709	102	0.005901	0.367769	0.03067	0.002685	REACT:MPS IV - MORQUIO SYNDROME B
	REACTOME 702	102	0.005901	0.367769	0.03067	0.002685	REACT:MPS I - HURLER SYNDROME
	REACTOME 712	102	0.005901	0.367769	0.03067	0.002685	REACT:MPS VII - SLY SYNDROME
	REACTOME 706	102	0.005901	0.367769	0.03067	0.002685	REACT:MPS IIIC - SANFILIPPO SYNDROME C
	REACTOME 708	102	0.005901	0.367769	0.03067	0.002685	REACT:MPS IV - MORQUIO SYNDROME A
	MGI: 2144	272	0.006019	0.373492	0.03053	0.000569	abnormal B cell differentiation
	MGI: 5351	119	0.006947	0.402505	0.02195	0.01182	decreased susceptibility to autoimmune disorder
	GO: 6887	221	0.007223	0.406014	0.02058	0.006423	exocytosis
	MGI: 3091	321	0.007405	0.406014	0.05009	0.00972	abnormal cell migration
	MGI: 5087	136	0.00757	0.410374	0.005448	0.04866	decreased acute inflammation
	KEGG 5162	123	0.007868	0.415468	0.0268	0.006699	KEGG MEASLES
	GO: 51241	349	0.008356	0.425917	0.009362	0.02211	negative regulation of multicellular organismal process
	GO: 45765	151	0.009162	0.450897	0.0002452	0.02781	regulation of angiogenesis
	GO: 43405	243	0.009539	0.458093	0.001995	0.01519	regulation of MAP kinase activity
	GO: 42326	237	0.009772	0.461808	0.008633	0.03523	negative regulation of phosphorylation
	GO: 2000377	56	0.01001	0.469943	0.02346	0.02352	regulation of reactive oxygen species metabolic process
	GO: 7160	89	0.01028	0.473904	0.01598	0.01229	cell-matrix adhesion
	MGI: 222	57	0.01047	0.477405	0.01999	0.05229	decreased neutrophil cell number
	GO: 1933	226	0.01084	0.484243	0.007976	0.03067	negative regulation of protein phosphorylation
	GO: 6023	93	0.01107	0.484243	0.02448	0.006606	aminoglycan biosynthetic process
	GO: 32224	5	0.01139	0.484243	0.03795	0.02571	positive regulation of synaptic transmission, cholinergic
	BIOCARTA 178	27	0.01154	0.484243	0.0429	0.03538	BIOCARTA NKT PATHWAY
	GO: 1568	387	0.01154	0.484243	0.00473	0.001311	blood vessel development
	GO: 71900	365	0.01359	0.492668	0.004269	0.006088	regulation of protein serine/threonine kinase activity
	GO: 6024	92	0.0139	0.492668	0.02768	0.007889	glycosaminoglycan biosynthetic process
	MGI: 2148	118	0.01397	0.492668	0.04382	0.002014	abnormal hypersensitivity reaction
	MGI: 2145	402	0.01437	0.492668	0.03937	0.03887	abnormal T cell differentiation
	GO: 38024	57	0.01441	0.492668	0.02565	0.05728	cargo receptor activity
	GO: 6022	151	0.01474	0.492668	0.001359	0.006986	aminoglycan metabolic process
	GO: 9101	276	0.01717	0.532207	0.03355	0.005801	glycoprotein biosynthetic process
	GO: 30203	142	0.01747	0.533901	0.003467	0.007508	glycosaminoglycan metabolic process
	GO: 2000107	32	0.01769	0.534752	0.01626	0.03972	negative regulation of leukocyte apoptotic process
	GO: 1901342	164	0.01791	0.534752	0.000874	0.01726	regulation of vasculature development
	GO: 2000106	54	0.01932	0.549273	0.04363	0.01574	regulation of leukocyte apoptotic process
	GO: 16757	231	0.02138	0.570616	0.009187	0.00972	transferase activity, transferring glycosyl groups
	GO: 45860	402	0.02302	0.581489	0.04968	0.003626	positive regulation of protein kinase activity
	MGI: 10760	44	0.02436	0.586283	0.04619	0.004621	abnormal macrophage chemotaxis
	GO: 2000726	3	0.02589	0.591203	0.05938	0.05569	negative regulation of cardiac muscle cell differentiation
	MGI: 1861	103	0.02625	0.592165	0.03469	0.04716	lung inflammation
	GO: 51923	15	0.02668	0.593007	0.05491	0.01578	sulfation
	GO: 60700	3	0.02775	0.596545	0.04677	0.03377	regulation of ribonuclease activity
	BIOCARTA 59	18	0.02794	0.596545	0.04023	0.03281	BIOCARTA CALCINEURIN PATHWAY
	REACTOME 4	23	0.02807	0.596545	0.03484	0.03216	REACT:A TETRASACCHARIDE LINKER SEQUENCE IS REQUIRED FOR GAG SYNTHESIS
	GO: 43406	175	0.0282	0.596545	0.02529	0.01301	positive regulation of MAP kinase activity
	GO: 8329	16	0.03208	0.60088	0.05403	0.02232	signaling pattern recognition receptor activity
	GO: 38187	16	0.03208	0.60088	0.05403	0.02232	pattern recognition receptor activity
	MGI: 8872	402	0.03318	0.60088	0.02885	0.02477	abnormal physiological response to xenobiotic
	GO: 35414	8	0.03333	0.60088	0.02931	0.05061	negative regulation of catenin import into nucleus
	GO: 33612	9	0.03385	0.60088	0.03903	0.03577	receptor serine/threonine kinase binding
	GO: 30334	427	0.03729	0.606845	0.04561	0.001399	regulation of cell migration
	MGI: 1859	113	0.03787	0.60848	0.04111	0.002603	kidney inflammation
	REACTOME 536	3	0.03803	0.60848	0.05774	0.04281	REACT:HOST INTERACTIONS WITH INFLUENZA FACTORS
	GO: 45766	83	0.03997	0.615432	0.0001531	0.04457	positive regulation of angiogenesis
	GO: 2000145	450	0.04119	0.617504	0.04128	0.001689	regulation of cell motility
	REACTOME 218	52	0.04363	0.625188	0.01294	0.005574	REACT:CHEMOKINE RECEPTORS BIND CHEMOKINES
	GO: 71902	222	0.04687	0.62611	0.04199	0.01813	positive regulation of protein serine/threonine kinase activity
	GO: 16758	159	0.05092	0.626564	0.0227	0.04561	transferase activity, transferring hexosyl groups
	MGI: 3627	28	0.05447	0.632153	0.03609	0.02662	abnormal leukocyte tethering or rolling
	GO: 70372	116	0.0574	0.632153	0.02033	0.03415	regulation of ERK1 and ERK2 cascade
	GO: 2000659	3	0.0619	0.635363	0.02718	0.03081	regulation of interleukin-1-mediated signaling pathway
	GO: 8391	4	0.06363	0.635363	0.03562	0.03746	arachidonic acid monooxygenase activity
	GO: 8392	4	0.06363	0.635363	0.03562	0.03746	arachidonic acid epoxygenase activity
	GO: 8641	9	0.06375	0.635363	0.01606	0.01688	small protein activating enzyme activity
	MGI: 6315	85	0.06591	0.637752	0.04317	0.006813	abnormal urine protein level
	MGI: 11762	119	0.06785	0.637752	0.04677	0.002971	renalurinary system inflammation
	GO: 1730	3	0.07038	0.637752	0.04998	0.02705	2'-5'-oligoadenylate synthetase activity
	GO: 46174	13	0.07986	0.653908	0.01258	0.03562	polyol catabolic process
	GO: 70098	29	0.08395	0.657946	0.004883	0.01179	chemokine-mediated signaling pathway
	GO: 31344	259	0.08613	0.659238	0.04146	0.05414	regulation of cell projection organization
	GO: 10942	444	0.08787	0.660361	0.04697	0.03296	positive regulation of cell death
	GO: 97479	60	0.0898	0.664744	0.04571	0.02762	synaptic vesicle localization
	GO: 51896	91	0.0898	0.664744	0.04447	0.008401	regulation of protein kinase B signaling cascade
	MGI: 2962	79	0.09292	0.668542	0.03194	0.004855	increased urine protein level
	GO: 34109	28	0.09732	0.672941	0.04826	0.02222	homotypic cell-cell adhesion
	GO: 4950	24	0.1051	0.678007	0.009903	0.01946	chemokine receptor activity
	GO: 1637	24	0.1051	0.678007	0.009903	0.01946	G-protein coupled chemoattractant receptor activity
	REACTOME 290	13	0.118	0.681425	0.02794	0.04796	REACT:CYTOSOLIC SULFONATION OF SMALL MOLECULES
	MGI: 8172	40	0.122	0.683342	0.04494	0.03762	abnormal follicular B cell morphology
	GO: 16188	4	0.1278	0.683448	0.0537	0.06129	synaptic vesicle maturation
	REACTOME 32	6	0.1392	0.695635	0.04756	0.02577	REACT:ACTIVATION OF C3 AND C5
	GO: 2001233	180	0.1517	0.700751	0.04235	0.03861	regulation of apoptotic signaling pathway
	GO: 50819	38	0.1565	0.704271	0.05294	0.003965	negative regulation of coagulation
	GO: 34035	17	0.164	0.704449	0.04263	0.02374	purine ribonucleoside bisphosphate metabolic process
	GO: 50427	17	0.164	0.704449	0.04263	0.02374	3'-phosphoadenosine 5'-phosphosulfate metabolic process
	GO: 31235	14	0.2095	0.724318	0.02425	0.02999	intrinsic to internal side of plasma membrane
	KEGG 601	24	0.2165	0.727777	0.0387	0.03423	KEGG GLYCOSPHINGOLIPID BIOSYNTHESIS - LACTO AND NEOLACTO SERIES
	GO: 30198	289	0.2248	0.729004	0.05145	0.01095	extracellular matrix organization
	GO: 43062	290	0.226	0.729888	0.05082	0.01245	extracellular structure organization
	GO: 10632	97	0.2263	0.729888	0.02133	0.01786	regulation of epithelial cell migration
	GO: 51897	66	0.237	0.733195	0.04226	0.01207	positive regulation of protein kinase B signaling cascade
	GO: 43524	93	0.3075	0.773266	0.02073	0.03194	negative regulation of neuron apoptotic process
	GO: 50432	3	0.3135	0.776783	0.03929	0.07228	catecholamine secretion
	GO: 50679	107	0.3238	0.778779	0.04263	0.01516	positive regulation of epithelial cell proliferation
	GO: 50678	193	0.3329	0.782953	0.01264	0.03208	regulation of epithelial cell proliferation
	GO: 48488	16	0.3475	0.793142	0.03102	0.0382	synaptic vesicle endocytosis
	GO: 15026	24	0.3681	0.805579	0.01467	0.01092	coreceptor activity
	GO: 4714	63	0.442	0.840254	0.01527	0.03393	transmembrane receptor protein tyrosine kinase activity
	GO: 19199	80	0.506	0.874563	0.01238	0.01311	transmembrane receptor protein kinase activity
	MGI: 5156	25	0.771	0.988032	0.02254	0.0117	bradykinesia

## Sheet: S3. All pathways down
	Pathway	Number of dysregulated genes	p (combined)	q (combined)	p (Track-HD)	p (Leiden)	Description
	GO: 8380	282	5.217e-08	0.00074457	4.247e-05	7.235e-05	RNA splicing
	GO: 6397	359	2.377e-07	0.00169623	0.0001479	0.0004144	mRNA processing
	GO: 16887	329	1.373e-06	0.00548045	0.0001963	0.0334	ATPase activity
	GO: 6200	333	1.536e-06	0.00548045	0.0002424	0.03355	ATP catabolic process
	GO: 46034	361	5.363e-06	0.0153081	0.0001738	0.04447	ATP metabolic process
	GO: 16607	144	9.055e-06	0.0215388	0.0004681	0.004607	nuclear speck
	GO: 6281	356	1.655e-05	0.027506	0.001995	0.0001175	DNA repair
	GO: 16604	271	2.075e-05	0.027506	0.00559	0.002462	nuclear body
	GO: 4386	135	2.12e-05	0.027506	0.02826	0.04806	helicase activity
	GO: 375	184	2.402e-05	0.0285678	0.001144	0.002052	RNA splicing, via transesterification reactions
	MGI: 5094	219	4.596e-05	0.0388012	0.01872	0.02335	abnormal_T_cell_proliferation
	GO: 398	180	6.253e-05	0.0388012	0.002118	0.002007	mRNA splicing, via spliceosome
	GO: 377	180	6.253e-05	0.0388012	0.002118	0.002007	RNA splicing, via transesterification reactions with bulged adenosine as nucleophile
	GO: 5681	143	7.293e-05	0.043369	0.004661	0.003519	spliceosomal complex
	MGI: 6387	434	8.807e-05	0.0502774	0.004954	0.0007997	abnormal_T_cell_number
	KEGG 3040	118	0.0001525	0.0725493	0.007163	0.001988	KEGG_SPLICEOSOME
	MGI: 1828	233	0.000166	0.0743036	0.03438	0.01348	abnormal_T_cell_activation
	MGI: 2435	294	0.0001948	0.0842481	0.00687	0.001518	abnormal_effector_T_cell_morphology
	MGI: 4362	69	0.0002353	0.0987706	0.006889	0.04856	cochlear_hair_cell_degeneration
	GO: 22613	234	0.0003611	0.129304	0.0392	0.009616	ribonucleoprotein complex biogenesis
	MGI: 2444	438	0.0003611	0.129304	0.007954	0.0001401	abnormal_T_cell_physiology
	MGI: 8567	119	0.0005227	0.157749	0.007529	0.01913	decreased_interferon-gamma_secretion
	MGI: 8559	180	0.0005416	0.157749	0.01366	0.001175	abnormal_interferon-gamma_secretion
	PAN-PW 53	75	0.0005571	0.159019	0.005834	0.03137	T_cell_activation
	MGI: 2432	226	0.0006454	0.171793	0.03484	0.002327	abnormal_CD4-positive_T_cell_morphology
	MGI: 5018	332	0.00065	0.171793	0.005935	0.002701	decreased_T_cell_number
	GO: 71013	76	0.0007754	0.187568	0.008798	0.01765	catalytic step 2 spliceosome
	GO: 228	277	0.0008476	0.196197	0.02324	0.002027	nuclear chromosome
	GO: 45786	226	0.0008921	0.196197	0.01876	0.0009166	negative regulation of cell cycle
	MGI: 2145	402	0.001191	0.223657	0.005671	0.01044	abnormal_T_cell_differentiation
	GO: 10564	408	0.001386	0.232718	0.0003813	0.02023	regulation of cell cycle process
	MGI: 5010	181	0.001446	0.235329	0.0353	0.002221	abnormal_CD8-positive_T_cell_morphology
	MGI: 8081	247	0.001484	0.235329	0.005606	0.002701	abnormal_single-positive_T_cell_number
	MGI: 8499	57	0.001679	0.247038	0.02108	0.001195	increased_IgG1_level
	REACTOME 911	127	0.00186	0.256073	0.02128	0.005448	REACT:PROCESSING_OF_CAPPED_INTRON-CONTAINING_PRE-MRNA
	MGI: 5015	223	0.001951	0.260231	0.02494	0.008633	increased_T_cell_number
	REACTOME 721	146	0.002249	0.282416	0.02425	0.0022	REACT:MRNA_PROCESSING
	GO: 50680	83	0.002256	0.282416	0.01238	0.02275	negative regulation of epithelial cell proliferation
	GO: 43484	53	0.002718	0.305443	0.04058	0.03593	regulation of RNA splicing
	MGI: 8699	40	0.002829	0.306692	0.01867	0.00353	increased_interleukin-4_secretion
	REACTOME 548	65	0.003488	0.343315	0.02951	0.007323	REACT:IMMUNOREGULATORY_INTERACTIONS_BETWEEN_A_LYMPHOID_AND_A_NON-LYMPHOID_CELL
	MGI: 8698	91	0.003551	0.346897	0.03963	0.03903	abnormal_interleukin-4_secretion
	GO: 51169	204	0.003573	0.346897	0.01531	0.01578	nuclear transport
	GO: 6913	200	0.003861	0.350982	0.01355	0.02436	nucleocytoplasmic transport
	REACTOME 1227	52	0.004371	0.365897	0.03194	0.02227	REACT:TCR_SIGNALING
	MGI: 8073	190	0.005129	0.404813	0.0337	0.00494	abnormal_CD4-positive_T_cell_number
	MGI: 5013	323	0.005219	0.404813	0.03158	0.004827	increased_lymphocyte_cell_number
	MGI: 8075	126	0.00548	0.412644	0.02643	0.0196	decreased_CD4-positive_T_cell_number
	MGI: 8688	50	0.005638	0.412644	0.004332	0.009362	decreased_interleukin-2_secretion
	MGI: 1438	22	0.005752	0.413192	0.05359	0.05648	aphagia
	GO: 43414	152	0.005851	0.413192	0.02985	0.0318	macromolecule methylation
	GO: 8023	30	0.006019	0.414991	0.03423	0.01659	transcription elongation factor complex
	MGI: 2344	34	0.007084	0.434442	0.006192	0.05009	abnormal_lymph_node_B_cell_domain_morphology
	MGI: 8083	178	0.007344	0.436723	0.03355	0.01448	decreased_single-positive_T_cell_number
	GO: 51168	91	0.007718	0.44717	0.03137	0.02211	nuclear export
	MGI: 8077	159	0.007889	0.451623	0.0331	0.00776	abnormal_CD8-positive_T_cell_number
	MGI: 8686	83	0.008064	0.453108	0.008516	0.01899	abnormal_interleukin-2_secretion
	PAN-PW 10	56	0.01191	0.51823	0.0282	0.03109	B_cell_activation
	GO: 61298	14	0.01232	0.52644	0.007825	0.02807	retina vasculature development in camera-type eye
	PAN-PW 7	20	0.01242	0.529129	0.0002711	0.05019	Axon_guidance_mediated_by_semaphorins
	MGI: 8078	62	0.01261	0.530583	0.03601	0.001625	increased_CD8-positive_T_cell_number
	GO: 10948	256	0.01281	0.536142	0.02999	0.007591	negative regulation of cell cycle process
	MGI: 2343	37	0.01401	0.559749	0.007084	0.04806	abnormal_lymph_node_cortex_morphology
	REACTOME 722	97	0.01497	0.560185	0.02149	0.0107	REACT:MRNA_SPLICING
	REACTOME 723	97	0.01497	0.560185	0.02149	0.0107	REACT:MRNA_SPLICING_-_MAJOR_PATHWAY
	GO: 6310	166	0.01602	0.5759	0.04856	0.018	DNA recombination
	MGI: 5078	60	0.01813	0.596143	0.02931	0.03423	abnormal_cytotoxic_T_cell_physiology
	GO: 34046	4	0.01835	0.5977	0.03887	0.03033	poly(G) RNA binding
	MGI: 4392	75	0.01994	0.610625	0.04551	0.02724	abnormal_CD8-positive_T_cell_physiology
	MGI: 4965	29	0.02088	0.611539	0.02291	0.03362	inner_cell_mass_degeneration
	MGI: 8082	113	0.02243	0.61359	0.03795	0.006643	increased_single-positive_T_cell_number
	GO: 72268	4	0.02308	0.61359	0.03088	0.03095	pattern specification involved in metanephros development
	GO: 43548	21	0.02408	0.616235	0.01558	0.01373	phosphatidylinositol 3-kinase binding
	GO: 1901988	223	0.02583	0.619386	0.01913	0.02033	negative regulation of cell cycle phase transition
	GO: 21670	10	0.02607	0.619386	0.03593	0.02408	lateral ventricle development
	GO: 51962	17	0.02656	0.619386	0.01899	0.00831	positive regulation of nervous system development
	GO: 51965	17	0.02656	0.619386	0.01899	0.00831	positive regulation of synapse assembly
	MGI: 2346	19	0.02674	0.620787	0.03963	0.04281	abnormal_lymph_node_secondary_follicle_morphology
	GO: 1900746	5	0.02718	0.620787	0.07051	0.02813	regulation of vascular endothelial growth factor signaling pathway
	GO: 2706	79	0.0273	0.620787	0.03216	0.04084	regulation of lymphocyte mediated immunity
	GO: 38084	13	0.02945	0.624272	0.03705	0.05974	vascular endothelial growth factor signaling pathway
	GO: 1901987	253	0.02971	0.624272	0.0165	0.02813	regulation of cell cycle phase transition
	GO: 44089	19	0.03012	0.624272	0.005935	0.01804	positive regulation of cellular component biogenesis
	GO: 60307	11	0.03173	0.628046	0.009668	0.05251	regulation of ventricular cardiac muscle cell membrane repolarization
	GO: 6457	185	0.0337	0.630362	0.006889	0.02211	protein folding
	GO: 35507	3	0.03538	0.630653	0.06451	0.04281	regulation of myosin-light-chain-phosphatase activity
	MGI: 1806	75	0.03803	0.630653	0.006889	0.005189	decreased_IgM_level
	MGI: 9940	35	0.04164	0.635468	0.009772	0.06105	abnormal_hippocampus_pyramidal_cell_morphology
	MGI: 8343	46	0.04345	0.635468	0.04947	0.05251	abnormal_gamma-delta_T_cell_morphology
	MGI: 1823	108	0.05176	0.643149	0.04609	0.01739	thymus_hypoplasia
	GO: 7346	295	0.05856	0.646896	0.002092	0.04551	regulation of mitotic cell cycle
	GO: 10842	11	0.05974	0.646896	0.06033	0.04796	retina layer formation
	MGI: 8164	26	0.05985	0.647106	0.003884	0.004269	abnormal_B-1a_B_cell_morphology
	MGI: 4919	14	0.06093	0.649366	0.05694	0.04146	abnormal_positive_T_cell_selection
	MGI: 2364	223	0.06811	0.654517	0.01139	0.008774	abnormal_thymus_size
	GO: 33028	5	0.0693	0.654517	0.04667	0.04093	myeloid cell apoptotic process
	GO: 1781	3	0.07038	0.656438	0.0558	0.06326	neutrophil apoptotic process
	MGI: 9939	56	0.07493	0.664088	0.0524	0.018	abnormal_hippocampus_neuron_morphology
	GO: 46113	9	0.0765	0.664088	0.04128	0.02999	nucleobase catabolic process
	MGI: 3720	211	0.0778	0.664269	0.0537	0.04345	abnormal_neural_tube_closure
	MGI: 5617	13	0.07883	0.666788	0.02169	0.04677	increased_susceptibility_to_type_IV_hypersensitivity_reaction
	MGI: 2332	25	0.08061	0.666788	0.04523	0.04523	abnormal_exercise_endurance
	KEGG 5140	67	0.08333	0.666788	0.00367	0.001251	KEGG_LEISHMANIASIS
	GO: 15858	10	0.0841	0.666788	0.0306	0.02852	nucleoside transport
	MGI: 706	186	0.09697	0.672361	0.01107	0.05082	small_thymus
	MGI: 8168	21	0.09835	0.67386	0.02113	0.01512	decreased_B-1a_cell_number
	GO: 60056	7	0.1017	0.67709	0.05155	0.06838	mammary gland involution
	GO: 51054	96	0.102	0.67709	0.02243	0.03895	positive regulation of DNA metabolic process
	GO: 14067	9	0.1069	0.68388	0.04957	0.06413	negative regulation of phosphatidylinositol 3-kinase cascade
	GO: 16010	18	0.1253	0.695018	0.04551	0.01098	dystrophin-associated glycoprotein complex
	GO: 21819	8	0.1282	0.695428	0.01622	0.05914	layer formation in cerebral cortex
	MGI: 8470	100	0.1309	0.695504	0.02601	0.007529	abnormal_spleen_B_cell_follicle_morphology
	GO: 31235	14	0.1398	0.698702	0.03997	0.04485	intrinsic to internal side of plasma membrane
	MGI: 8498	60	0.1407	0.698702	0.03438	0.01173	decreased_IgG3_level
	GO: 10457	3	0.1437	0.701878	0.0672	0.04523	centriole-centriole cohesion
	MGI: 4978	46	0.1562	0.70626	0.01885	0.01264	decreased_B-1_B_cell_number
	MGI: 4976	59	0.1606	0.70626	0.0198	0.0005377	abnormal_B-1_B_cell_number
	GO: 1901991	154	0.1678	0.70626	0.04978	0.04697	negative regulation of mitotic cell cycle phase transition
	GO: 1780	7	0.1739	0.70626	0.01191	0.02083	neutrophil homeostasis
	MGI: 8566	72	0.209	0.71241	0.01314	0.02668	increased_interferon-gamma_secretion
	MGI: 4940	60	0.218	0.718358	0.01489	0.0004956	abnormal_B-1_B_cell_morphology
	GO: 1901522	7	0.2183	0.718358	0.02133	0.04776	positive regulation of transcription from RNA polymerase II promoter involved in cellular response to chemical stimulus
	GO: 21795	28	0.23	0.723298	0.003254	0.02565	cerebral cortex cell migration
	MGI: 8660	21	0.2376	0.728602	0.03019	0.01017	increased_interleukin-10_secretion
	GO: 21801	13	0.2823	0.751676	0.02846	0.01531	cerebral cortex radial glia guided migration
	GO: 21799	18	0.3464	0.785357	0.03713	0.01709	cerebral cortex radially oriented cell migration
	GO: 16493	11	0.4424	0.835705	0.006643	0.03053	C-C chemokine receptor activity
	GO: 22029	36	0.6357	0.9292	0.02108	0.03281	telencephalon cell migration
	MGI: 10152	10	0.6855	0.952996	0.01831	0.04677	abnormal_brain_ependyma_morphology

## Sheet: S4. Top genes in top pathways
	Direction	Entrez gene ID	Gene Symbol	p (Comb)	log2FC (Comb)	p (Track-HD)	log2FC (Track-HD)	p (Leiden)	log2FC (Leiden)	Pathway membership (q < 0.05)
	Genes in upregulated pathways	722	C4BPA	7.81e-06	1.371	0.129	0.4371	0.736	0.1867	GO:2252, GO:2253, GO:5773, GO:31347, GO:44437, GO:50778
		8763	CD164	0.000953	0.098	0.297	0.0827	0.00557	0.1014	GO:323, GO:5764, GO:5765, GO:5773, GO:44437
		597	BCL2A1	0.00106	0.4232	0.0885	0.3189	0.012	0.3933	MGI:1793, MGI:2419, MGI:2462, MGI:2463, MGI:5025
		4940	OAS3	0.00112	0.6878	0.0514	0.6018	0.0645	0.4545	GO:2252, GO:9615, GO:19221, GO:34340, GO:43903, GO:45069, GO:45071,GO:48525, GO:50792, GO:60337, GO:71345, GO:71357, KEGG:5164, REACTOME:287,REACTOME:587, REACTOME:589
		49	ACR	0.00113	1.2365	0.00754	1.4167	0.179	0.7681	GO:5773, GO:44437
		9262	STK17B	0.00119	0.1318	0.0442	0.1344	0.0356	0.1362	MGI:1844, MGI:2425, MGI:2444, MGI:3009, MGI:5000, MGI:5005, MGI:8568
		164668	APOBEC3H	0.00198	-0.3226	0.141	-0.2077	0.00433	-0.476	GO:2252, GO:9615, GO:43903, GO:45069, GO:45071, GO:48525, GO:50792
		79026	AHNAK	0.00212	-0.1685	0.0148	-0.2011	0.127	-0.1062	MGI:1793, MGI:2406, MGI:2444, MGI:3009, MGI:5025, MGI:8568
		6614	SIGLEC1	0.00439	0.6336	0.358	0.2909	0.0979	0.5518	MGI:2459, MGI:8195
		875	CBS	0.00442	0.5923	0.115	0.4392	0.0238	0.6808	MGI:8469, MGI:8713, MGI:8835
	Genes in downregulated pathways	9262	STK17B	0.00119	0.1318	0.0442	0.1344	0.0356	0.1362	MGI:5094
		54957	TXNL4B	0.00165	0.0881	0.0299	0.0881	0.0267	0.0901	GO:5681, GO:6397, GO:8380
		375757	SWI5	0.00168	0.1142	0.0322	0.1124	0.0267	0.1304	GO:6281
		146713	RBFOX3	0.00186	-0.434	0.0381	-0.3956	0.0765	-0.3574	GO:6397, GO:8380
		79026	AHNAK	0.00212	-0.1685	0.0148	-0.2011	0.127	-0.1062	MGI:5094
		29890	RBM15B	0.00267	-0.0548	0.0918	-0.0476	0.0898	-0.0437	GO:6397, GO:8380
		9987	HNRNPDL	0.00338	-0.0783	0.0298	-0.0881	0.00941	-0.0981	GO:5681
		23499	MACF1	0.00372	-0.1198	0.00452	-0.1715	0.215	-0.0675	GO:6200, GO:16887, GO:46034
		146754	DNAH2	0.00404	-0.6214	0.182	-0.4153	0.0239	-0.7228	GO:6200, GO:16887, GO:46034
		10236	HNRNPR	0.00592	-0.0691	0.115	-0.0531	0.0562	-0.0744	GO:375, GO:377, GO:398, GO:5681, GO:6397, GO:8380

## Sheet: S5. All genes in pathways
	Entrez gene ID	Gene symbol	p (Comb)	log2FC (Comb)	p (Track-HD)	log2FC (Track-HD)	p (Leiden)	log2FC (Leiden)	Pathway membership
	722	C4BPA	7.81e-06	1.371	0.129	0.4371	0.736	0.1867	GO:2252, GO:2253, GO:5773, GO:31347, GO:32101, GO:44437, GO:50727,GO:50778
	2297	FOXD1	9.09e-05	-0.7851	0.011	-0.6847	0.00169	-1.0143	GO:72268, MGI:1438
	3805	KIR2DL4	0.000193	0.651	0.00257	0.8226	0.0152	0.5327	REACTOME:548
	5797	PTPRM	0.000312	-0.3585	0.00526	-0.3805	0.00282	-0.4477	GO:10632, GO:10842, GO:30334, GO:45765, GO:50678, GO:50680, GO:1901342,GO:2000145
	889	KRIT1	0.00073	-0.0811	0.0159	-0.0966	0.0786	-0.0569	GO:1525, GO:1568, GO:1944, GO:10632, GO:30334, GO:45765, GO:48514,GO:50678, GO:50680, GO:1901342, GO:2000145
	54221	SNTG2	0.000751	-0.6887	0.0706	-0.5096	0.00874	-0.7947	GO:16010
	8763	CD164	0.000953	0.098	0.297	0.0827	0.00557	0.1014	GO:323, GO:5764, GO:5765, GO:5773, GO:44437
	597	BCL2A1	0.00106	0.4232	0.0885	0.3189	0.012	0.3933	MGI:1793, MGI:1876, MGI:2409, MGI:2419, MGI:2462, MGI:2463, MGI:5025
	4940	OAS3	0.00112	0.6878	0.0514	0.6018	0.0645	0.4545	GO:1730, GO:2252, GO:9615, GO:19221, GO:34340, GO:43901, GO:43903,GO:45069, GO:45071, GO:48525, GO:50792, GO:60337, GO:60700, GO:71345,GO:71357, KEGG:5162, KEGG:5164, REACTOME:287, REACTOME:587, REACTOME:589
	49	ACR	0.00113	1.2365	0.00754	1.4167	0.179	0.7681	GO:5773, GO:6887, GO:32940, GO:44437, GO:46903
	9262	STK17B	0.00119	0.1318	0.0442	0.1344	0.0356	0.1362	GO:10942, MGI:1828, MGI:1844, MGI:2145, MGI:2145, MGI:2425, MGI:2432,MGI:2435, MGI:2435, MGI:2444, MGI:2444, MGI:3009, MGI:5000, MGI:5005,MGI:5013, MGI:5013, MGI:5015, MGI:5018, MGI:5094, MGI:5351, MGI:6387,MGI:8073, MGI:8081, MGI:8082, MGI:8556, MGI:8559, MGI:8566, MGI:8568,MGI:8686
	54407	SLC38A2	0.00119	0.1235	0.339	0.0816	0.0353	0.142	GO:32940, GO:46903
	285590	SH3PXD2B	0.00126	0.4138	0.0714	0.3378	0.00462	0.5004	GO:30198, GO:43062
	6425	SFRP5	0.00149	0.6337	0.0565	0.522	0.0144	0.7629	GO:1933, GO:1944, GO:35414, GO:42326, GO:43405, GO:43408, GO:51896,GO:71900
	60370	AVPI1	0.00149	0.2731	0.00179	0.3844	0.0847	0.2044	GO:33674, GO:43405, GO:43406, GO:43408, GO:43410, GO:45860, GO:51347,GO:71900, GO:71902
	1999	ELF3	0.00158	-0.3428	0.00217	-0.4471	0.164	-0.2386	GO:30198, GO:43062
	54957	TXNL4B	0.00165	0.0881	0.0299	0.0881	0.0267	0.0901	GO:5681, GO:6397, GO:8380
	375757	SWI5	0.00168	0.1142	0.0322	0.1124	0.0267	0.1304	GO:228, GO:6281, GO:6310
	146713	RBFOX3	0.00186	-0.434	0.0381	-0.3956	0.0765	-0.3574	GO:6397, GO:8380, GO:43484
	79725	THAP9	0.00193	0.1489	0.0337	0.1679	0.194	0.0895	GO:6310
	164668	APOBEC3H	0.00198	-0.3226	0.141	-0.2077	0.00433	-0.476	GO:2252, GO:9615, GO:43901, GO:43903, GO:45069, GO:45071, GO:48525,GO:50792
	79026	AHNAK	0.00212	-0.1685	0.0148	-0.2011	0.127	-0.1062	MGI:1793, MGI:1828, MGI:2145, MGI:2145, MGI:2406, MGI:2444, MGI:2444,MGI:3009, MGI:5025, MGI:5094, MGI:5463, MGI:8559, MGI:8567, MGI:8568,MGI:8686, MGI:8688, MGI:8698, MGI:8699
	8787	RGS9	0.00229	-0.3086	0.0131	-0.3399	0.0667	-0.2885	GO:32101
	5881	RAC3	0.0024	-0.2672	0.12	-0.1911	0.0243	-0.3218	PAN-PW7, PAN-PW10, PAN-PW53
	79848	CSPP1	0.00247	-0.091	0.00195	-0.1413	0.323	-0.0432	GO:10564
	8876	VNN1	0.00252	0.4131	0.353	0.1964	0.000359	0.6811	GO:2001233
	1573	CYP2J2	0.00261	0.4152	0.0475	0.3374	0.0144	0.6144	GO:8391, GO:8392
	29890	RBM15B	0.00267	-0.0548	0.0918	-0.0476	0.0898	-0.0437	GO:6397, GO:8380, GO:43484
	441478	NRARP	0.00271	0.3619	0.126	0.2543	0.0231	0.4265	GO:1525, GO:1568, GO:1944, GO:2683, GO:48514, GO:50678, GO:50679
	9891	NUAK1	0.00297	-0.5396	0.0157	-0.6185	0.0979	-0.4561	GO:35507
	9987	HNRNPDL	0.00338	-0.0783	0.0298	-0.0881	0.00941	-0.0981	GO:5681, GO:34046
	2571	GAD1	0.00359	1.7905	0.0283	1.9907	0.0368	2.0808	GO:32940, GO:46903
	6817	SULT1A1	0.00371	0.2972	0.424	0.1125	0.000411	0.5167	GO:34035, GO:50427, GO:51923, REACTOME:290
	23499	MACF1	0.00372	-0.1198	0.00452	-0.1715	0.215	-0.0675	GO:6200, GO:10632, GO:16887, GO:30334, GO:45786, GO:46034, GO:2000145
	51762	RAB8B	0.00381	0.0976	0.311	0.0744	0.0954	0.0908	GO:31344, GO:51046
	146754	DNAH2	0.00404	-0.6214	0.182	-0.4153	0.0239	-0.7228	GO:6200, GO:16887, GO:46034
	347733	TUBB2B	0.00421	-0.696	0.0196	-0.8123	0.163	-0.4806	GO:6457
	57732	ZFYVE28	0.00425	-0.1785	0.002	-0.2573	0.282	-0.0889	GO:1933, GO:42326
	6614	SIGLEC1	0.00439	0.6336	0.358	0.2909	0.0979	0.5518	GO:6897, GO:7160, MGI:1806, MGI:2435, MGI:2435, MGI:2459, MGI:4939,MGI:5010, MGI:5013, MGI:5013, MGI:5015, MGI:6387, MGI:8077, MGI:8078,MGI:8081, MGI:8082, MGI:8172, MGI:8195
	875	CBS	0.00442	0.5923	0.115	0.4392	0.0238	0.6808	GO:43405, GO:43408, GO:71900, MGI:8469, MGI:8713, MGI:8835
	255520	ELMOD2	0.00454	0.0902	0.538	0.0446	0.0653	0.0799	GO:2252, GO:6897, GO:9615, GO:31347
	23350	U2SURP	0.00458	-0.056	0.0502	-0.0852	0.0677	-0.0505	KEGG:3040
	10082	GPC6	0.00484	2.0374	0.0399	2.2875	0.0235	2.1644	GO:323, GO:5764, GO:5773, GO:6022, GO:6023, GO:6024, GO:6026,GO:6027, GO:9100, GO:30203, GO:44437, REACTOME:4, REACTOME:494, REACTOME:538,REACTOME:702, REACTOME:703, REACTOME:704, REACTOME:705, REACTOME:706, REACTOME:707, REACTOME:708,REACTOME:709, REACTOME:710, REACTOME:711, REACTOME:712, REACTOME:728
	23345	SYNE1	0.00517	-0.1274	0.00315	-0.1977	0.339	-0.0619	MGI:2332
	2764	GMFB	0.00528	0.1054	0.443	0.0705	0.0911	0.0781	GO:1933, GO:42326
	721	C4B	0.0058	0.5674	0.0457	0.5709	0.00192	0.8913	GO:2252, GO:2253, GO:31347, GO:32101, GO:50727, GO:50778, MGI:1793,MGI:1844, MGI:1859, MGI:2406, MGI:2409, MGI:2441, MGI:2446, MGI:2743,MGI:5000, MGI:5005, MGI:5025, MGI:5065, MGI:5425, MGI:8195, MGI:8248,MGI:8250, MGI:8251, MGI:8470, MGI:11762, REACTOME:32
	10236	HNRNPR	0.00592	-0.0691	0.115	-0.0531	0.0562	-0.0744	GO:375, GO:377, GO:398, GO:5681, GO:6397, GO:8380, GO:71013,REACTOME:721, REACTOME:722, REACTOME:723, REACTOME:911
	6283	S100A12	0.00613	0.4354	0.763	0.0748	0.00224	0.5576	GO:31347, GO:31349, GO:32101, GO:32103, GO:32940, GO:33674, GO:43405,GO:43406, GO:43408, GO:43410, GO:45860, GO:46903, GO:50727, GO:51347,GO:60326, GO:71900, GO:71902
	50944	SHANK1	0.00613	0.5695	0.0618	0.5559	0.0767	0.5645	GO:31344, MGI:9939
	4776	NFATC4	0.00657	0.6453	0.108	0.5224	0.0537	0.7142	GO:1525, GO:1568, GO:1944, GO:10942, GO:48514, PAN-PW10, PAN-PW53,BIOCARTA59
	706	TSPO	0.00659	0.1701	0.224	0.1176	0.0354	0.1513	GO:1817, GO:10942, GO:51241, GO:2000377
	4641	MYO1C	0.00664	-0.1222	0.0113	-0.1742	0.921	-0.0061	GO:2252, GO:2253, GO:6897, GO:30334, GO:50778, GO:1900746, GO:2000145
	10673	TNFSF13B	0.00718	0.2549	0.0362	0.3266	0.106	0.2033	GO:32940, GO:46903, GO:50778, KEGG:4060, MGI:1806, MGI:1828, MGI:2144,MGI:2145, MGI:2145, MGI:2343, MGI:2344, MGI:2444, MGI:2444, MGI:2459,MGI:4939, MGI:5013, MGI:5013, MGI:5015, MGI:5018, MGI:5094, MGI:6387,MGI:8172, MGI:8195
	81608	FIP1L1	0.00764	-0.0651	0.0814	-0.0598	0.0885	-0.0641	GO:6397
	10911	UTS2	0.00766	0.6127	0.0489	0.5994	0.0248	0.7871	GO:30334, GO:32224, GO:45765, GO:45766, GO:51046, GO:51241, GO:1901342,GO:2000145
	3665	IRF7	0.00771	0.2644	0.0565	0.2953	0.0635	0.2268	GO:1817, GO:1819, GO:1959, GO:2221, GO:2252, GO:2253, GO:2758,GO:9615, GO:19221, GO:31347, GO:31349, GO:34340, GO:45088, GO:45089,GO:50778, GO:60337, GO:60759, GO:71345, GO:71357, GO:2000106, GO:2000107,KEGG:5162, KEGG:5164, MGI:1793, MGI:2406, MGI:2418, MGI:2444, MGI:2444,MGI:3009, MGI:5025, MGI:8469, MGI:8713, MGI:8835, REACTOME:287, REACTOME:587,REACTOME:589
	8437	RASAL1	0.00775	0.3966	0.0967	0.3435	0.0183	0.5414	GO:31235, GO:31235
	4646	MYO6	0.00777	-0.2866	0.00521	-0.4241	0.308	-0.1669	GO:323, GO:5764, GO:5765, GO:5773, GO:6897, GO:32940, GO:44437,GO:46903, GO:51046, MGI:4362
	2820	GPD2	0.00782	0.123	0.0313	0.1645	0.318	0.0686	GO:46174
	84446	BRSK1	0.00828	-0.2243	0.0829	-0.2044	0.0596	-0.2452	GO:10564, GO:10948, GO:32940, GO:46903, GO:1901987, GO:1901988
	6430	SRSF5	0.00843	-0.0758	0.0535	-0.0943	0.00797	-0.0853	GO:375, GO:377, GO:398, GO:6397, GO:6913, GO:8380, GO:16604,GO:16607, GO:22613, GO:51168, GO:51169, KEGG:3040, REACTOME:721, REACTOME:722,REACTOME:723, REACTOME:911
	55207	ARL8B	0.00852	0.0566	0.35	0.0401	0.0185	0.0634	GO:323, GO:5764, GO:5765, GO:5773, GO:44437
	3700	ITIH4	0.00867	-0.1443	0.369	-0.0818	0.00296	-0.2185	GO:6022, GO:30203
	3977	LIFR	0.0093	1.2388	0.0195	1.5317	0.208	0.9329	GO:4896, GO:19221, GO:71345, KEGG:4060, MGI:2446, MGI:5425, MGI:8195,MGI:8248, MGI:8250, MGI:8251
	2620	GAS2	0.00939	0.2578	0.215	0.1778	0.072	0.288	GO:45786
	5523	PPP2R3A	0.0094	0.1499	0.0144	0.2047	0.06	0.1692	GO:2000145
	2069	EREG	0.00949	0.492	0.00993	0.7172	0.19	0.3518	GO:1525, GO:1568, GO:1817, GO:1819, GO:1944, GO:7346, GO:10564,GO:19221, GO:31347, GO:31349, GO:33674, GO:45088, GO:45089, GO:45860,GO:48514, GO:50678, GO:50680, GO:50778, GO:51054, GO:51347, GO:71345,MGI:8872
	285498	RNF212	0.00951	-0.2916	0.00433	-0.4357	0.448	-0.125	GO:228, GO:6310
	7329	UBE2I	0.0097	-0.0553	0.627	-0.0142	0.00543	-0.0942	GO:228, GO:16604
	572	BAD	0.00975	0.0951	0.084	0.0974	0.17	0.0884	GO:9615, GO:10942, GO:19221, GO:33674, GO:46034, GO:50678, GO:50679,GO:51046, GO:51347, GO:71345, GO:2001233, MGI:706, MGI:1823, MGI:2144,MGI:2145, MGI:2145, MGI:2364, MGI:2444, MGI:2444, MGI:2459, MGI:4939,MGI:8195
	5496	PPM1G	0.00985	-0.0596	0.233	-0.0429	0.198	-0.0547	GO:45786
	694	BTG1	0.00993	0.1119	0.00208	0.2018	0.401	0.0519	GO:43414, GO:45765, GO:45766, GO:1901342
	84991	RBM17	0.00996	-0.0578	0.0849	-0.055	0.038	-0.0672	GO:5681, GO:6397, GO:8380, KEGG:3040
	26121	PRPF31	0.01	-0.0643	0.0315	-0.0909	0.392	-0.0353	GO:375, GO:377, GO:398, GO:5681, GO:6397, GO:8380, GO:16604,GO:16607, GO:22613, KEGG:3040
	23224	SYNE2	0.0101	-0.1348	0.00164	-0.2442	0.754	-0.0236	GO:30334, GO:2000145, MGI:3091
	27236	ARFIP1	0.0103	0.1228	0.0221	0.1882	0.369	0.0638	GO:51046
	64092	SAMSN1	0.0104	0.1533	0.659	0.0538	0.0395	0.1754	GO:1933, GO:2683, GO:42326, MGI:1828, MGI:2144, MGI:2145, MGI:2145,MGI:2444, MGI:2444, MGI:2459, MGI:3009, MGI:4939, MGI:4940, MGI:4976,MGI:5013, MGI:5013, MGI:5094, MGI:5153, MGI:5416, MGI:5463, MGI:8164,MGI:8195, MGI:8217, MGI:8469, MGI:8568, MGI:8698, MGI:8699, MGI:8713,MGI:8835, MGI:10210
	733	C8G	0.0105	-0.2622	0.215	-0.1601	0.00475	-0.4622	GO:2252, GO:2253, GO:31347, GO:32101, GO:50727, GO:50778
	388372	CCL4L2	0.0105	-0.6755	0.0168	-0.8614	0.356	-0.4132	KEGG:4060
	6376	CX3CL1	0.0106	1.8017	0.306	0.9394	0.0135	2.8172	GO:1525, GO:1568, GO:1817, GO:1819, GO:1944, GO:19221, GO:31347,GO:31349, GO:32101, GO:32103, GO:45765, GO:45766, GO:48514, GO:50727,GO:60326, GO:71345, GO:1901342, KEGG:4060, MGI:8248, MGI:8250, MGI:8251,MGI:8872, REACTOME:218
	84081	NSRP1	0.0107	-0.0931	0.0277	-0.1203	0.131	-0.0731	GO:6397, GO:6913, GO:8380, GO:16604, GO:16607, GO:43484, GO:51169
	1603	DAD1	0.0111	0.088	0.00653	0.1386	0.689	0.0228	GO:9100, GO:9101, GO:16757, GO:16758, MGI:706, MGI:2364
	8425	LTBP4	0.0111	-0.1531	0.00466	-0.2274	0.212	-0.1061	GO:6457, GO:19199, GO:30198, GO:32940, GO:43062, GO:46903
	580	BARD1	0.0112	-0.1638	0.0579	-0.2101	0.0982	-0.135	GO:6281, GO:10942, GO:45786, MGI:4965
	7291	TWIST1	0.0112	-1.3391	0.0562	-1.3461	0.228	-1.0978	GO:1817, GO:1819, GO:1933, GO:14067, GO:42326, GO:45765, GO:45766,GO:51046, GO:51241, GO:1901342, GO:2000145, MGI:3720
	5359	PLSCR1	0.0114	0.3298	0.0582	0.3785	0.0453	0.3412	GO:2252, GO:9615, GO:31347, GO:31349, GO:43901, GO:43903, GO:45069,GO:45071, GO:45088, GO:45089, GO:48525, GO:50778, GO:50792, MGI:222,MGI:334, MGI:2441, MGI:5065, MGI:8250, MGI:8251
	8451	CUL4A	0.0114	-0.0694	0.0235	-0.0874	0.367	-0.0393	GO:6281, GO:7346, GO:45786
	9879	DDX46	0.0116	-0.0694	0.0352	-0.0795	0.405	-0.0366	GO:4386, GO:6200, GO:6397, GO:8380, GO:16604, GO:16607, GO:16887,GO:46034, KEGG:3040
	6433	SFSWAP	0.0119	-0.0642	0.11	-0.0667	0.0605	-0.051	GO:375, GO:377, GO:398, GO:6397, GO:8380, GO:22613, GO:43484
	10570	DPYSL4	0.0119	-0.5962	0.0512	-0.6638	0.166	-0.4782	GO:46113, MGI:9939, PAN-PW7
	55835	CENPJ	0.0119	-0.1101	0.03	-0.1331	0.201	-0.0813	GO:10564
	10411	RAPGEF3	0.0124	0.2317	0.15	0.1949	0.01	0.3222	GO:1525, GO:1568, GO:1944, GO:45765, GO:45766, GO:48514, GO:51046,GO:1901342
	5521	PPP2R2B	0.0125	-0.2126	0.122	-0.1872	0.0646	-0.2401	GO:10942
	3557	IL1RN	0.0126	0.2513	0.0612	0.2804	0.0399	0.249	GO:1959, GO:32940, GO:33674, GO:43405, GO:43406, GO:43408, GO:43410,GO:45860, GO:46903, GO:51046, GO:51347, GO:60759, GO:71900, GO:71902,GO:2000659, MGI:1793, MGI:1844, MGI:2409, MGI:2419, MGI:2432, MGI:2435,MGI:2435, MGI:2498, MGI:2933, MGI:2993, MGI:3009, MGI:5000, MGI:5005,MGI:5025, MGI:5416, MGI:8195, MGI:8469, MGI:8568, MGI:8713, MGI:8835,MGI:10210, REACTOME:287
	93664	CADPS2	0.0126	2.1059	0.321	1.1759	0.00139	18.322	GO:6887, GO:32940, GO:46903, GO:51046, GO:97479, MGI:3091
	89	ACTN3	0.0127	-0.5206	0.00452	-0.7804	0.468	-0.2421	GO:7160
	9610	RIN1	0.0128	0.1747	0.211	0.1265	0.0188	0.2482	GO:6897
	135295	SRSF12	0.0131	0.2354	0.0906	0.286	0.0564	0.3163	GO:375, GO:377, GO:398, GO:6397, GO:8380, GO:22613, GO:43484
	79924	ADM2	0.0132	0.1758	0.986	0.0016	7.64e-05	0.4228	GO:1525, GO:1568, GO:1944, GO:45765, GO:45766, GO:48514, GO:1901342
	222537	HS3ST5	0.0133	1.026	0.0252	1.3519	0.217	0.7822	GO:6022, GO:6023, GO:6024, GO:9100, GO:9101, GO:30203, GO:43903,GO:50792, GO:50819, GO:51241, GO:51923, REACTOME:494, REACTOME:702, REACTOME:703,REACTOME:704, REACTOME:705, REACTOME:706, REACTOME:707, REACTOME:708, REACTOME:709, REACTOME:710,REACTOME:711, REACTOME:712, REACTOME:728
	3574	IL7	0.0134	-0.2436	0.108	-0.2371	0.0998	-0.2307	KEGG:4060, MGI:706, MGI:1823, MGI:2144, MGI:2145, MGI:2145, MGI:2364,MGI:2435, MGI:2435, MGI:4939, MGI:5010, MGI:5018, MGI:6387, MGI:8081,MGI:8083, MGI:8250, REACTOME:287
	3688	ITGB1	0.0134	-0.1148	0.0207	-0.1746	0.493	-0.0512	GO:1525, GO:1568, GO:1944, GO:7160, GO:10942, GO:30198, GO:30334,GO:31344, GO:43062, GO:43408, GO:43410, GO:48514, GO:2000145, KEGG:5140,MGI:3091, MGI:3720, MGI:4965, MGI:8872, REACTOME:548
	91543	RSAD2	0.0134	0.6702	0.738	0.1261	0.016	0.9989	GO:1817, GO:1819, GO:2252, GO:2706, GO:9615, GO:43901, GO:43903,GO:45069, GO:45071, GO:48525, GO:50778, GO:50792, GO:51046, KEGG:5164,MGI:2145, MGI:2145, MGI:2432, MGI:2435, MGI:2435, MGI:2459, MGI:3009,MGI:5416, MGI:8469, MGI:8559, MGI:8566, MGI:8568, MGI:8698, MGI:8713,MGI:8835, MGI:10210
	5055	SERPINB2	0.0135	0.2745	0.145	0.2332	0.0346	0.3272	GO:32101, GO:50819, GO:51241, MGI:222, MGI:334, MGI:2441, MGI:5065,MGI:8248, MGI:8250, MGI:8251
	93978	CLEC6A	0.0137	0.3175	0.0118	0.4744	0.691	0.072	GO:1817, GO:51046, MGI:1793, MGI:2145, MGI:2145, MGI:2406, MGI:2432,MGI:2435, MGI:2435, MGI:3009, MGI:5025, MGI:8556, MGI:8559, MGI:8567,MGI:8568, MGI:8704
	9	NAT1	0.0139	0.1685	0.682	-0.0445	0.000157	0.3214	MGI:3720
	2635	GBP3	0.014	0.2459	0.137	0.2302	0.0521	0.2451	GO:2252, GO:9615, REACTOME:287, REACTOME:589
	126014	OSCAR	0.014	0.1705	0.245	0.1074	0.0145	0.2122	KEGG:4380, MGI:2446, MGI:8195, MGI:8248, MGI:8250, MGI:8251
	650	BMP2	0.0142	0.5117	0.0456	0.6111	0.12	0.4246	GO:9100, GO:10942, GO:30198, GO:30334, GO:33612, GO:33674, GO:43062,GO:43405, GO:43406, GO:43408, GO:43410, GO:45786, GO:45860, GO:50678,GO:50679, GO:51347, GO:70372, GO:71900, GO:71902, GO:1901522, GO:2000145,GO:2000726, KEGG:4060, MGI:3720
	10036	CHAF1A	0.0142	-0.1055	0.152	-0.0894	0.0222	-0.1324	GO:6281
	2992	GYG1	0.0143	0.1852	0.0877	0.2093	0.191	0.1043	GO:16757, GO:16758
	84662	GLIS2	0.0143	0.2591	0.345	0.1362	0.0135	0.372	GO:16604, GO:16607, MGI:1859, MGI:2743, MGI:2962, MGI:6315, MGI:11762
	25792	CIZ1	0.0144	-0.0601	0.171	-0.0639	0.363	-0.0307	GO:51054
	85477	SCIN	0.0145	-0.5491	0.189	-0.3682	0.11	-0.589	GO:6887, GO:10942, GO:32940, GO:46903, GO:51046
	220042	C11orf82	0.0147	0.1665	0.312	0.1051	0.0649	0.1764	GO:45786, GO:71345
	6300	MAPK12	0.0149	0.3236	0.0421	0.3979	0.144	0.2642	GO:45786, KEGG:4380, KEGG:5140, KEGG:5164
	306	ANXA3	0.0152	0.3888	0.322	0.2386	0.0498	0.3866	GO:2252, GO:6887, GO:6897, GO:10632, GO:30334, GO:32940, GO:45765,GO:45766, GO:46903, GO:1901342, GO:2000145
	9587	MAD2L1BP	0.0157	0.0823	0.0863	0.0915	0.214	0.0632	GO:7346, GO:10564, GO:10948, GO:1901987, GO:1901988, GO:1901991
	91869	RFT1	0.0159	0.0647	0.276	0.0429	0.00745	0.1021	GO:9100, GO:9101
	4651	MYO10	0.016	0.3347	0.0317	0.4053	0.239	0.2339	GO:2252, GO:2253, GO:6200, GO:6897, GO:16887, GO:31344, GO:46034,GO:50778
	375790	AGRN	0.016	0.3449	0.0672	0.3801	0.0877	0.3311	GO:323, GO:5764, GO:5773, GO:6022, GO:6023, GO:6024, GO:6026,GO:6027, GO:9100, GO:30198, GO:30203, GO:31344, GO:43062, GO:44089,GO:44437, GO:51962, GO:51965, REACTOME:4, REACTOME:494, REACTOME:538, REACTOME:702,REACTOME:703, REACTOME:704, REACTOME:705, REACTOME:706, REACTOME:707, REACTOME:708, REACTOME:709,REACTOME:710, REACTOME:711, REACTOME:712, REACTOME:728
	26278	SACS	0.0161	-0.1163	0.00151	-0.2489	0.628	-0.0321	GO:6457
	23601	CLEC5A	0.0162	0.2595	0.233	0.1824	0.0488	0.3022	GO:1817, GO:9615, GO:51046, MGI:1844, MGI:2425, MGI:2933, MGI:2993,MGI:5000, MGI:5005, MGI:5351
	56848	SPHK2	0.0163	0.0629	0.496	0.0293	0.0531	0.0832	GO:323, GO:1568, GO:1944, GO:5764, GO:5765, GO:5773, GO:44437,MGI:2444, MGI:2444, MGI:2459, MGI:4939, MGI:5013, MGI:5013, MGI:5463,MGI:8872
	3902	LAG3	0.0164	-0.2714	0.578	-0.082	0.00737	-0.4799	GO:1817, GO:2683, GO:2706, GO:31347, GO:31349, GO:45088, GO:45089,GO:50778, MGI:2419, MGI:2432, MGI:2435, MGI:2435, MGI:2444, MGI:2444,MGI:5010, MGI:5013, MGI:5013, MGI:5015, MGI:6387, MGI:8073, MGI:8077,MGI:8078, MGI:8081, MGI:8082
	10891	PPARGC1A	0.0164	0.5318	0.00624	0.8213	0.712	0.1219	GO:6397, GO:8380, GO:16604, GO:43524, GO:51054, MGI:8872
	5547	PRCP	0.0165	0.1144	0.157	0.0956	0.0248	0.1295	GO:323, GO:5764, GO:5773
	8846	ALKBH1	0.0166	0.0698	0.000578	0.1439	0.922	-0.0039	GO:228, GO:6281, GO:43524, MGI:3720
	55929	DMAP1	0.0166	-0.0612	0.368	-0.0385	0.193	-0.066	GO:6281, GO:43414
	7378	UPP1	0.0173	0.1349	0.249	0.0999	0.0844	0.1231	GO:16757, MGI:8872
	11213	IRAK3	0.0173	0.1731	0.0809	0.1823	0.144	0.1532	GO:1817, GO:1933, GO:1959, GO:2221, GO:2253, GO:2683, GO:2758,GO:9615, GO:19221, GO:31347, GO:31349, GO:42326, GO:43405, GO:43408,GO:45088, GO:45089, GO:50778, GO:51241, GO:60759, GO:71345, GO:71900,MGI:2419, MGI:2441, MGI:2446, MGI:2451, MGI:2498, MGI:3009, MGI:5065,MGI:5425, MGI:8195, MGI:8248, MGI:8250, MGI:8251, MGI:8556, MGI:8568,MGI:8704, MGI:8705, REACTOME:287
	2827	GPR3	0.0174	-0.3729	0.0289	-0.4865	0.358	-0.2133	GO:10564
	9501	RPH3AL	0.0176	0.189	0.0823	0.2073	0.0423	0.2065	GO:6887, GO:32940, GO:46903, GO:51046
	257101	ZNF683	0.0176	-0.4699	0.254	-0.2992	0.0232	-0.7094	MGI:1793, MGI:3009, MGI:5018, MGI:5025, MGI:6387, MGI:8559, MGI:8566
	10205	MPZL2	0.0179	0.1827	0.0331	0.2579	0.24	0.1255	MGI:2435, MGI:2435, MGI:4939, MGI:5010, MGI:5013, MGI:5013, MGI:5015,MGI:6387, MGI:8077, MGI:8078, MGI:8081, MGI:8082
	9308	CD83	0.0182	-0.1479	0.0688	-0.1606	0.115	-0.1434	GO:1817, GO:1819, GO:51241, MGI:1806, MGI:1828, MGI:1876, MGI:2145,MGI:2145, MGI:2148, MGI:2432, MGI:2435, MGI:2435, MGI:2444, MGI:2444,MGI:2459, MGI:2498, MGI:4939, MGI:5018, MGI:5087, MGI:5094, MGI:5463,MGI:6387, MGI:8073, MGI:8075, MGI:8081, MGI:8083, MGI:8195, MGI:8498
	7468	WHSC1	0.0184	-0.0781	0.0361	-0.1062	0.806	-0.01	GO:43414
	59269	HIVEP3	0.0185	-0.1777	0.00969	-0.2936	0.872	-0.0169	MGI:2145, MGI:2145, MGI:3009, MGI:5018, MGI:6387, MGI:8568, MGI:8686,MGI:8688
	60675	PROK2	0.0186	0.327	0.0539	0.3787	0.231	0.2197	GO:1525, GO:1568, GO:1944, GO:33674, GO:43405, GO:43406, GO:43408,GO:43410, GO:45860, GO:48514, GO:51347, GO:71900, GO:71902
	3084	NRG1	0.0187	0.3997	0.265	0.2859	0.0434	0.4559	GO:33674, GO:45860, GO:51046, GO:51347, GO:51896, GO:51897, GO:2001233,MGI:3091, MGI:8872
	55749	CCAR1	0.0189	-0.0662	0.0028	-0.1389	0.51	0.023	GO:375, GO:377, GO:398, GO:6397, GO:8380, REACTOME:721, REACTOME:722,REACTOME:723, REACTOME:911
	54541	DDIT4	0.0193	0.1926	0.00753	0.2941	0.798	0.0305	GO:1933, GO:2252, GO:9615, GO:10942, GO:42326
	5608	MAP2K6	0.0195	0.1378	0.399	0.0776	0.0217	0.1709	GO:2221, GO:2253, GO:2758, GO:10942, GO:31347, GO:31349, GO:33674,GO:43405, GO:43406, GO:43408, GO:43410, GO:45088, GO:45089, GO:45786,GO:45860, GO:50778, GO:51347, GO:71900, GO:71902, KEGG:4380, KEGG:5164,MGI:2444, MGI:2444, REACTOME:287
	4157	MC1R	0.0202	-0.1732	0.0572	-0.1964	0.193	-0.16	GO:1817, GO:6281, GO:51241, GO:51896, GO:51897
	7803	PTP4A1	0.0202	0.1231	0.136	0.1349	0.0686	0.1441	GO:30334, GO:2000145
	64926	RASAL3	0.0203	-0.0709	0.0196	-0.1133	0.278	-0.0507	GO:31235, GO:31235
	10051	SMC4	0.0204	-0.065	0.0314	-0.1176	0.569	-0.0289	GO:6281, GO:6310
	80895	ILKAP	0.0204	-0.0571	0.433	-0.0286	0.0524	-0.0797	GO:45786
	5272	SERPINB9	0.0206	0.1083	0.0147	0.1669	0.172	0.09	GO:2252, MGI:1793, MGI:2406, MGI:2418, MGI:2435, MGI:2435, MGI:2444,MGI:2444, MGI:4392, MGI:5010, MGI:5025, MGI:5078
	255631	COL24A1	0.0206	0.3418	0.0254	0.4695	0.185	0.2819	GO:30198, GO:43062
	4671	NAIP	0.0208	0.2505	0.0902	0.2491	0.0981	0.2638	GO:43524, MGI:8872
	51703	ACSL5	0.0209	-0.0755	0.252	-0.0515	0.0741	-0.0889	GO:2001233
	55454	CSGALNACT2	0.0211	0.1051	0.439	0.0759	0.0322	0.1333	GO:6022, GO:6023, GO:6024, GO:9100, GO:9101, GO:16757, GO:16758,GO:30203, REACTOME:494, REACTOME:702, REACTOME:703, REACTOME:704, REACTOME:705, REACTOME:706,REACTOME:707, REACTOME:708, REACTOME:709, REACTOME:710, REACTOME:711, REACTOME:712, REACTOME:728
	6280	S100A9	0.0214	0.2602	0.458	0.1211	0.0689	0.2423	GO:31347, GO:31349, GO:32101, GO:32103, GO:34109, GO:50727, GO:60326,GO:2001233, MGI:1793, MGI:1876, MGI:2409, MGI:2419, MGI:2441, MGI:2462,MGI:2463, MGI:2498, MGI:3091, MGI:3156, MGI:5025, MGI:5065, MGI:5087,MGI:5416, MGI:8250, MGI:8251, MGI:8469, MGI:8713, MGI:8835, MGI:10210
	8809	IL18R1	0.0218	0.1911	0.0314	0.3116	0.209	0.1322	GO:1817, GO:1819, GO:2252, GO:4896, GO:19221, GO:71345, KEGG:4060,MGI:2419, MGI:2444, MGI:2444, MGI:3009, MGI:5463, MGI:8559, MGI:8567,BIOCARTA178
	23452	ANGPTL2	0.0218	0.527	0.31	0.3304	0.0415	0.7651	MGI:2419, MGI:2451, MGI:3091, MGI:3156, MGI:10760, MGI:11518
	10008	KCNE3	0.0219	0.1526	0.032	0.201	0.225	0.1053	MGI:8872
	960	CD44	0.0221	0.0856	0.129	0.0744	0.0604	0.1021	GO:6022, GO:6026, GO:6027, GO:7160, GO:19221, GO:30198, GO:30203,GO:34109, GO:43062, GO:43408, GO:43410, GO:70372, GO:71345, GO:2001233,MGI:334, MGI:1793, MGI:1844, MGI:1861, MGI:1876, MGI:2148, MGI:2406,MGI:2419, MGI:2425, MGI:2432, MGI:2435, MGI:2435, MGI:2441, MGI:2444,MGI:2444, MGI:2446, MGI:2451, MGI:2462, MGI:2463, MGI:2498, MGI:2933,MGI:2993, MGI:3009, MGI:3091, MGI:3156, MGI:3627, MGI:500…
	7124	TNF	0.0222	-0.1041	0.00114	-0.2068	0.536	-0.0435	GO:1817, GO:1819, GO:2253, GO:2706, GO:6913, GO:7346, GO:9615,GO:10564, GO:10942, GO:19221, GO:30198, GO:30334, GO:31347, GO:31349,GO:32101, GO:32103, GO:33674, GO:43062, GO:43405, GO:43406, GO:43408,GO:43410, GO:43901, GO:43903, GO:45069, GO:45071, GO:45860, GO:48525,GO:50727, GO:50778, GO:50792, GO:51046, GO:51169, GO:51241, GO:51347,GO:51896, GO:51897, GO:70372, GO:71345, GO:71900, GO:71902, G…
	9403	1	0.0222	0.0646	0.374	0.0519	0.666	0.0148	GO:6457
	5864	RAB3A	0.0224	0.1245	0.313	0.0751	0.0434	0.1624	GO:6887, GO:6897, GO:16188, GO:32940, GO:46903, GO:48488, GO:51046,GO:97479
	4599	MX1	0.0225	0.4603	0.134	0.4413	0.00306	0.7719	GO:2252, GO:9615, GO:10942, GO:19221, GO:34340, GO:43901, GO:43903,GO:45069, GO:45071, GO:48525, GO:50792, GO:60337, GO:71345, GO:71357,KEGG:5162, KEGG:5164, REACTOME:287, REACTOME:587, REACTOME:589
	6605	SMARCE1	0.0227	-0.0522	0.359	-0.0307	0.0145	-0.0835	GO:228
	10199	MPHOSPH10	0.0227	-0.0815	0.0446	-0.0983	0.13	-0.0801	GO:375, GO:8380, GO:22613
	1195	CLK1	0.0229	0.0946	0.781	0.0249	0.0418	0.0997	GO:43484
	2528	FUT6	0.023	0.8839	0.0613	1.0748	0.23	0.658	GO:9100, GO:9101, GO:16757, GO:16758, KEGG:601
	7100	TLR5	0.023	0.2357	0.0954	0.2433	0.141	0.209	GO:1817, GO:1819, GO:2221, GO:2253, GO:2758, GO:31347, GO:31349,GO:45088, GO:45089, GO:50778, GO:51046, MGI:222, MGI:334, MGI:1793,MGI:1844, MGI:1861, MGI:2406, MGI:2409, MGI:2419, MGI:2425, MGI:2441,MGI:2451, MGI:3009, MGI:3091, MGI:3156, MGI:5000, MGI:5005, MGI:5025,MGI:5065, MGI:5350, MGI:8250, MGI:8251, MGI:8568, MGI:8704, MGI:8872
	9289	GPR56	0.023	-0.2475	0.0705	-0.2716	0.171	-0.2237	GO:1525, GO:1568, GO:1944, GO:21795, GO:21799, GO:21801, GO:21819,GO:22029, GO:30334, GO:48514, GO:2000145, MGI:3091
	55179	FAIM	0.023	-0.1372	0.278	-0.0894	0.0145	-0.2284	MGI:2444, MGI:2444, MGI:2459, MGI:5416, MGI:8469, MGI:8872
	1604	CD55	0.0231	0.2105	0.041	0.2731	0.156	0.1704	GO:2252, GO:2253, GO:2683, GO:31347, GO:32101, GO:50727, GO:50778,MGI:1844, MGI:2419, MGI:2425, MGI:2962, MGI:5000, MGI:5005, MGI:5350,MGI:6315
	60489	APOBEC3G	0.0232	-0.1173	0.475	-0.0592	0.00194	-0.2462	GO:2252, GO:9615, GO:31347, GO:43901, GO:43903, GO:45069, GO:45071,GO:48525, GO:50792
	10752	CHL1	0.0233	-0.372	0.025	-0.4751	0.122	-0.4044	GO:43524
	3458	IFNG	0.0239	-0.3224	0.0104	-0.4859	0.264	-0.2506	GO:1780, GO:1781, GO:1817, GO:1819, GO:1959, GO:2252, GO:2706,GO:6913, GO:9615, GO:10942, GO:19221, GO:31347, GO:32224, GO:33028,GO:43901, GO:43903, GO:45088, GO:45786, GO:51046, GO:51054, GO:51169,GO:51241, GO:60326, GO:60759, GO:71345, KEGG:4060, KEGG:4380, KEGG:5140,KEGG:5162, KEGG:5164, MGI:1793, MGI:1806, MGI:1844, MGI:1859, MGI:1876,MGI:2148, MGI:2406, MGI:2409, MGI:2418, MGI:2419, MGI:2425…
	90249	UNC5A	0.0239	0.2633	0.505	0.1242	0.0267	0.3744	GO:10942
	55140	ELP3	0.0244	-0.0826	0.317	-0.0514	0.0968	-0.0918	GO:8023, GO:30334, GO:2000145
	929	CD14	0.0245	0.1515	0.149	0.1439	0.0536	0.1589	GO:1817, GO:1819, GO:2221, GO:2253, GO:2758, GO:6897, GO:8329,GO:31347, GO:31349, GO:38187, GO:45088, GO:45089, GO:50778, GO:51046,MGI:1793, MGI:1876, MGI:2406, MGI:2409, MGI:2418, MGI:2419, MGI:2451,MGI:2462, MGI:2463, MGI:2498, MGI:3009, MGI:5025, MGI:5087, MGI:5416,MGI:8469, MGI:8556, MGI:8568, MGI:8704, MGI:8713, MGI:8835, MGI:10210
	2589	GALNT1	0.0245	0.0656	0.342	0.0569	0.356	0.0368	GO:9100, GO:9101, GO:16757, GO:16758, MGI:334, MGI:2441, MGI:2459,MGI:3091, MGI:3156, MGI:3627, MGI:4939, MGI:5013, MGI:5013, MGI:5018,MGI:5416, MGI:6387, MGI:8195, MGI:8250, MGI:8469, MGI:8470
	2625	GATA3	0.0245	-0.1386	0.00902	-0.1989	0.814	-0.0225	GO:228, GO:1817, GO:1819, GO:2252, GO:2253, GO:9615, GO:10632,GO:30334, GO:31347, GO:32101, GO:32940, GO:35455, GO:45786, GO:46903,GO:50678, GO:50680, GO:50727, GO:50778, GO:51046, GO:51241, GO:51896,GO:51897, GO:71345, GO:2000145, MGI:2145, MGI:2145, MGI:3009, MGI:4362,MGI:5018, MGI:6387, MGI:8343, MGI:8559, MGI:8566, MGI:8568, MGI:8698
	55284	UBE2W	0.0245	0.1156	0.563	0.0558	0.0781	0.1304	GO:6281
	23200	ATP11B	0.0246	0.1065	0.628	0.0449	0.033	0.1486	GO:6200, GO:16887, GO:46034
	8399	PLA2G10	0.0247	-0.2694	0.305	-0.2404	0.406	-0.1594	GO:51046, MGI:222, MGI:334, MGI:1876, MGI:2419, MGI:2432, MGI:2435,MGI:2435, MGI:2441, MGI:2459, MGI:2462, MGI:2463, MGI:3091, MGI:5010,MGI:5018, MGI:5065, MGI:6387, MGI:8073, MGI:8075, MGI:8077, MGI:8081,MGI:8083, MGI:8250, MGI:8251, MGI:8469, MGI:8713, MGI:8835, MGI:11518
	1861	TOR1A	0.0248	0.0791	0.234	0.0646	0.0557	0.0898	GO:6457
	51776	ZAK	0.0252	0.1595	0.576	0.0539	0.00392	0.304	GO:10564, GO:10942, GO:10948, GO:33674, GO:43405, GO:43406, GO:43408,GO:43410, GO:45786, GO:45860, GO:51347, GO:71900, GO:71902, GO:1901987,GO:1901988
	4174	MCM5	0.0254	-0.099	0.456	-0.0483	0.0214	-0.1312	GO:4386
	5784	PTPN14	0.0258	0.2401	0.164	0.2147	0.0749	0.2989	GO:1944
	6834	SURF1	0.0258	0.0676	0.0674	0.0792	0.499	0.0351	GO:46034, MGI:8872
	9253	NUMBL	0.026	-0.1117	0.073	-0.1296	0.142	-0.0944	GO:19221, GO:21670, GO:31344, GO:71345
	83452	RAB33B	0.026	0.1288	0.247	0.1272	0.194	0.1078	GO:32101
	4938	OAS1	0.0263	0.3154	0.192	0.257	0.00642	0.5324	GO:1730, GO:2252, GO:9615, GO:19221, GO:34340, GO:35455, GO:43901,GO:43903, GO:45069, GO:45071, GO:48525, GO:50792, GO:60337, GO:60700,GO:71345, GO:71357, KEGG:5162, KEGG:5164, REACTOME:287, REACTOME:587, REACTOME:589
	5394	EXOSC10	0.0264	-0.0667	0.342	-0.0432	0.205	-0.0595	GO:22613
	10814	CPLX2	0.0264	0.3839	0.122	0.3962	0.039	0.4915	GO:2252, GO:6887, GO:32940, GO:46903, GO:97479
	3429	IFI27	0.0265	0.5994	0.408	0.2593	0.133	0.5108	GO:19221, GO:34340, GO:60337, GO:71345, GO:71357, REACTOME:287, REACTOME:587,REACTOME:589
	79035	NABP2	0.0265	-0.0793	0.266	-0.0457	0.132	-0.1009	GO:6281, GO:6310, GO:10564, GO:10948, GO:1901987, GO:1901988
	5319	PLA2G1B	0.0266	-1.2333	0.235	-0.8571	0.0209	-2.7235	GO:2252, GO:33674, GO:43405, GO:43406, GO:43408, GO:43410, GO:45860,GO:46903, GO:50778, GO:51046, GO:51054, GO:51347, GO:60326, GO:71900,GO:71902
	8893	EIF2B5	0.0266	-0.059	0.346	-0.0348	0.118	-0.065	MGI:8872
	3595	IL12RB2	0.0267	0.228	0.00426	0.4317	0.707	0.0521	GO:1817, GO:1819, GO:4896, GO:19221, GO:71345, KEGG:4060, MGI:1828,MGI:1844, MGI:1859, MGI:2144, MGI:2145, MGI:2145, MGI:2419, MGI:2444,MGI:2444, MGI:2459, MGI:2743, MGI:3009, MGI:4939, MGI:5000, MGI:5005,MGI:5416, MGI:8217, MGI:8469, MGI:8568, MGI:8704, MGI:8705, MGI:8713,MGI:8835, MGI:10210, MGI:11762, BIOCARTA178
	575	BAI1	0.0269	-0.177	0.152	-0.1421	0.097	-0.1985	GO:45765, GO:1901342
	1942	EFNA1	0.0269	0.2396	0.323	0.1494	0.0234	0.3639	GO:1525, GO:1568, GO:1944, GO:10632, GO:30334, GO:31344, GO:33674,GO:43405, GO:43406, GO:43408, GO:43410, GO:45765, GO:45860, GO:48514,GO:51347, GO:71900, GO:71902, GO:1901342, GO:2000145
	58484	NLRC4	0.0269	0.1599	0.151	0.1426	0.158	0.1305	GO:2253, GO:10942, GO:31347, GO:31349, GO:32940, GO:45088, GO:45089,GO:46903, GO:50778, MGI:1793, MGI:2406, MGI:2419, MGI:2451, MGI:3009,MGI:5025, MGI:8568
	8503	PIK3R3	0.027	-0.1738	0.416	-0.093	0.0102	-0.2774	KEGG:4380, KEGG:5162, KEGG:5164, PAN-PW53, REACTOME:287
	2219	FCN1	0.0273	0.1479	0.163	0.1406	0.0531	0.1685	GO:2252, GO:2253, GO:6897, GO:50778
	254013	METTL20	0.0275	0.1314	0.158	0.119	0.0162	0.2382	GO:43414
	389207	GRXCR1	0.0276	-15.0894	0.877	-12.1254	NA	NA	MGI:4362
	4502	MT2A	0.0279	0.2365	0.0234	0.3709	0.457	0.102	GO:19221, GO:71345, REACTOME:287, REACTOME:589
	7314	UBB	0.0279	0.2044	0.123	0.2158	0.399	0.1052	GO:1817, GO:1819, GO:2221, GO:2253, GO:2758, GO:6281, GO:7346,GO:10564, GO:10942, GO:10948, GO:19221, GO:31347, GO:31349, GO:33674,GO:43405, GO:43406, GO:43408, GO:43410, GO:45088, GO:45089, GO:45860,GO:50778, GO:51241, GO:51347, GO:71345, GO:71900, GO:71902, GO:1901987,GO:1901988, GO:1901991, REACTOME:287, REACTOME:589
	81562	LMAN2L	0.0279	0.0512	0.0574	0.0659	0.168	0.046	GO:6457
	4773	NFATC2	0.028	-0.1688	0.0057	-0.3099	0.643	-0.0516	GO:2253, GO:50778, KEGG:4380, MGI:2343, MGI:2344, MGI:2364, MGI:2444,MGI:2444, MGI:2459, MGI:2462, MGI:3009, MGI:4939, MGI:5013, MGI:5013,MGI:5015, MGI:5463, MGI:6387, MGI:8470, MGI:8499, MGI:8556, MGI:8559,MGI:8567, MGI:8568, MGI:8698, MGI:8699, PAN-PW10, PAN-PW53, BIOCARTA59
	197358	NLRC3	0.028	-0.094	0.236	-0.0804	0.169	-0.0707	MGI:2498, MGI:3009, MGI:5416, MGI:8248, MGI:8250, MGI:8251, MGI:8469,MGI:8556, MGI:8713, MGI:8835, MGI:10210
	55851	PSENEN	0.0281	0.1071	0.034	0.143	0.567	0.0312	GO:10942
	5734	PTGER4	0.0283	-0.0892	0.0765	-0.1222	0.513	-0.0411	GO:1817, GO:2252, GO:2683, GO:30334, GO:31347, GO:31349, GO:32101,GO:32103, GO:50727, GO:51046, GO:2000145, MGI:1828, MGI:1844, MGI:1876,MGI:2145, MGI:2145, MGI:2148, MGI:2419, MGI:2425, MGI:2444, MGI:2444,MGI:2446, MGI:2451, MGI:2498, MGI:2933, MGI:2993, MGI:3009, MGI:5000,MGI:5005, MGI:5087, MGI:5094, MGI:5351, MGI:5416, MGI:8195, MGI:8248,MGI:8250, MGI:8251, MGI:8469, MGI:8559, MGI:8567, MGI:8…
	5900	RALGDS	0.0283	-0.098	0.0188	-0.1306	0.415	-0.0535	MGI:8872
	5457	POU4F1	0.0289	-0.3651	0.282	-0.2406	0.0696	-0.4891	GO:228, GO:10942, GO:43524, MGI:1438
	925	CD8A	0.029	-0.2071	0.204	-0.1635	0.07	-0.2634	GO:2252, GO:9615, GO:15026, MGI:1793, MGI:2145, MGI:2145, MGI:2406,MGI:2418, MGI:2432, MGI:2435, MGI:2435, MGI:2444, MGI:2444, MGI:4392,MGI:4919, MGI:5010, MGI:5013, MGI:5013, MGI:5015, MGI:5018, MGI:5025,MGI:5078, MGI:6387, MGI:8073, MGI:8077, MGI:8078, MGI:8081, MGI:8082,MGI:8083, MGI:8195, MGI:8343, REACTOME:548
	2529	FUT7	0.029	0.1626	0.254	0.138	0.101	0.1333	GO:2252, GO:9100, GO:9101, GO:16757, GO:16758, KEGG:601, MGI:1876,MGI:2148, MGI:2343, MGI:2344, MGI:2419, MGI:2462, MGI:2463, MGI:2498,MGI:3091, MGI:3156, MGI:3627, MGI:5087
	718	C3	0.0293	-0.2275	0.00352	-0.4439	0.974	0.0044	GO:1817, GO:1819, GO:2252, GO:2253, GO:2706, GO:31347, GO:31349,GO:32101, GO:32103, GO:45765, GO:45766, GO:50727, GO:50778, GO:1901342,KEGG:5140, MGI:222, MGI:334, MGI:1793, MGI:1844, MGI:1859, MGI:2406,MGI:2419, MGI:2425, MGI:2441, MGI:2446, MGI:2462, MGI:2743, MGI:2933,MGI:2993, MGI:5000, MGI:5005, MGI:5025, MGI:5065, MGI:5351, MGI:5416,MGI:6315, MGI:8195, MGI:8248, MGI:8250, MGI:8251, MGI:8469…
	28962	OSTM1	0.0293	0.0752	0.493	0.0565	0.094	0.082	GO:323, GO:5764, GO:5765, GO:5773, GO:44437
	4324	MMP15	0.0294	-0.1876	0.186	-0.1562	0.105	-0.2305	GO:30198, GO:43062
	145270	PRIMA1	0.0296	-15.8044	0.854	-30	NA	NA	MGI:8872
	169044	COL22A1	0.0296	1.0735	0.0809	1.3139	0.197	0.8589	GO:30198, GO:43062
	6663	SOX10	0.0297	0.2235	0.663	0.0962	0.0643	0.3014	MGI:3091
	8100	IFT88	0.0297	-0.101	0.0212	-0.1671	0.429	-0.0488	GO:1944, MGI:3720, MGI:5416, MGI:8469
	5211	PFKL	0.0298	-0.066	0.00969	-0.116	0.722	-0.015	GO:51046
	2146	EZH2	0.0302	-0.1046	0.0835	-0.1034	0.161	-0.1111	GO:7346, GO:10564, GO:10948, GO:33674, GO:43405, GO:43406, GO:43408,GO:43410, GO:43414, GO:45860, GO:51347, GO:71900, GO:71902, GO:1901987,GO:1901988, GO:1901991
	256435	ST6GALNAC3	0.0302	0.1813	0.0376	0.26	0.507	0.0802	GO:9100, GO:9101, GO:16757
	1400	CRMP1	0.0303	-0.2816	0.00122	-0.5591	0.519	0.1325	GO:46113, MGI:3091, MGI:9939, PAN-PW7
	91828	EXOC3L4	0.0303	0.9081	0.306	0.5694	0.45	0.5079	GO:6887, GO:32940, GO:46903
	1025	CDK9	0.0307	-0.0406	0.207	-0.043	0.26	-0.0308	GO:6281, GO:8023, GO:10564, GO:10948, GO:16604, GO:43903, GO:50792,GO:71345
	375775	PNPLA7	0.0307	-0.1749	0.146	-0.1837	0.312	-0.1264	GO:323, GO:5764, GO:5765, GO:5773, GO:44437
	287	ANK2	0.0308	-0.6966	0.922	0.0409	0.0301	-1.1119	GO:60307, MGI:8872
	41	ASIC1	0.031	0.2987	0.485	0.1302	0.0173	0.531	GO:51046
	22899	ARHGEF15	0.031	-0.9463	0.12	-0.8622	0.284	-0.9429	GO:1944, GO:61298
	53831	GPR84	0.0316	0.2575	0.133	0.2556	0.344	0.1503	MGI:2444, MGI:2444, MGI:3009, MGI:5463, MGI:8568, MGI:8698, MGI:8699
	1944	EFNA3	0.0317	0.1053	0.013	0.1565	0.513	0.0561	GO:4714, GO:19199, MGI:9939
	7852	CXCR4	0.0317	0.1123	0.0906	0.1386	0.184	0.0956	GO:1525, GO:1568, GO:1637, GO:1944, GO:4896, GO:4950, GO:9615,GO:15026, GO:19221, GO:30334, GO:32101, GO:33674, GO:43405, GO:43406,GO:43408, GO:43410, GO:45860, GO:48514, GO:51347, GO:60326, GO:70098,GO:71345, GO:71900, GO:71902, GO:2000145, KEGG:4060, MGI:1793, MGI:2144,MGI:2145, MGI:2145, MGI:2343, MGI:2344, MGI:2406, MGI:2409, MGI:2418,MGI:2419, MGI:2432, MGI:2435, MGI:2435, MGI:2441, MGI:2459…
	26054	SENP6	0.0317	0.0631	0.908	-0.0064	0.0226	0.1202	GO:10564
	2048	EPHB2	0.0322	0.2811	0.243	0.2133	0.0508	0.3825	GO:1525, GO:1568, GO:1944, GO:4714, GO:19199, GO:31344, GO:44089,GO:48514, GO:51962, GO:51965
	8900	CCNA1	0.0322	0.4384	0.0318	0.6218	0.409	0.2486	GO:71900
	26301	GBGT1	0.0322	0.1235	0.138	0.1262	0.175	0.1056	GO:9100, GO:9101, GO:16757, GO:16758
	11184	MAP4K1	0.0323	-0.0955	0.242	-0.0773	0.177	-0.0955	GO:33674, GO:43405, GO:43406, GO:43408, GO:43410, GO:45860, GO:51347,GO:71900, GO:71902, MGI:1828, MGI:1844, MGI:2145, MGI:2145, MGI:2425,MGI:2444, MGI:2444, MGI:3009, MGI:5000, MGI:5005, MGI:5094, MGI:5350,MGI:8556, MGI:8568, MGI:8704, MGI:8705
	6863	TAC1	0.0325	-12.7757	NA	NA	0.968	-12.285	GO:10632, GO:30334, GO:31347, GO:31349, GO:32101, GO:32103, GO:32224,GO:50727, GO:51046, GO:51241, GO:2000145
	4245	MGAT1	0.0328	0.0673	0.033	0.1095	0.391	0.0313	GO:9100, GO:9101, GO:16757, GO:16758
	51191	HERC5	0.0328	0.4409	0.0695	0.5406	0.00342	0.7603	GO:1817, GO:2252, GO:9615, GO:19221, GO:31347, GO:51241, GO:71345,GO:71900, REACTOME:287, REACTOME:589
	1662	DDX10	0.0329	-0.0836	0.153	-0.0768	0.283	-0.0627	GO:4386, GO:6200, GO:16887, GO:46034
	944	TNFSF8	0.0331	0.0838	0.0225	0.1334	0.449	0.0405	GO:10942, KEGG:4060
	8607	RUVBL1	0.0331	-0.0753	0.718	-0.0163	0.102	-0.1051	GO:228, GO:4386, GO:6281, GO:6310
	23161	SNX13	0.0332	0.0822	0.782	0.0226	0.0717	0.121	MGI:3720
	89781	HPS4	0.0339	-0.0637	0.297	-0.0528	0.028	-0.0825	GO:323, GO:5764, GO:5773, MGI:6315
	7707	ZNF148	0.034	0.067	0.305	0.0575	0.149	0.0801	MGI:3720, MGI:8872
	54536	EXOC6	0.0343	0.1179	0.222	0.1144	0.115	0.1134	GO:6887, GO:32940, GO:46903
	24148	PRPF6	0.0345	-0.0546	0.227	-0.0518	0.171	-0.0478	GO:375, GO:377, GO:398, GO:5681, GO:6397, GO:8380, GO:16604,GO:16607, GO:22613, GO:71013, KEGG:3040, REACTOME:721, REACTOME:722, REACTOME:723,REACTOME:911
	3683	ITGAL	0.0347	-0.0783	0.0248	-0.1333	0.876	-0.0075	GO:2252, MGI:222, MGI:334, MGI:1828, MGI:1876, MGI:2145, MGI:2145,MGI:2419, MGI:2432, MGI:2435, MGI:2435, MGI:2441, MGI:2444, MGI:2444,MGI:2462, MGI:2463, MGI:2498, MGI:3091, MGI:3156, MGI:3627, MGI:4392,MGI:4939, MGI:5010, MGI:5013, MGI:5013, MGI:5015, MGI:5018, MGI:5065,MGI:5078, MGI:5087, MGI:5094, MGI:5416, MGI:6387, MGI:8073, MGI:8075,MGI:8077, MGI:8078, MGI:8081, MGI:8082, MGI:8083, MGI:824…
	4082	MARCKS	0.0347	0.2047	0.13	0.209	0.0419	0.2585	GO:51046, MGI:3720, BIOCARTA59
	5333	PLCD1	0.0347	-0.0761	0.213	-0.0683	0.358	-0.0518	GO:1525, GO:1568, GO:1944, GO:48514
	92335	STRADA	0.0347	0.0484	0.0914	0.0688	0.202	0.0413	GO:6913, GO:33674, GO:45786, GO:45860, GO:51168, GO:51169, GO:51347
	114881	OSBPL7	0.0347	-0.0914	0.267	-0.0668	0.143	-0.0899	GO:5773
	29940	DSE	0.0348	0.1268	0.369	0.0852	0.0357	0.1757	GO:6022, GO:6023, GO:6024, GO:9100, GO:9101, GO:30203, REACTOME:494,REACTOME:702, REACTOME:703, REACTOME:704, REACTOME:705, REACTOME:706, REACTOME:707, REACTOME:708,REACTOME:709, REACTOME:710, REACTOME:711, REACTOME:712, REACTOME:728
	942	CD86	0.035	0.1062	0.142	0.1026	0.222	0.0932	GO:1817, GO:2221, GO:2252, GO:2253, GO:2758, GO:9615, GO:15026,GO:31347, GO:31349, GO:45088, GO:45089, GO:50778, MGI:1828, MGI:1844,MGI:2145, MGI:2145, MGI:2425, MGI:2444, MGI:2444, MGI:2459, MGI:3009,MGI:5000, MGI:5005, MGI:5018, MGI:5094, MGI:5350, MGI:5351, MGI:6387,MGI:8470, MGI:8559, MGI:8566, PAN-PW53
	8519	IFITM1	0.035	0.1747	0.393	0.108	0.0198	0.2315	GO:2252, GO:9615, GO:19221, GO:30334, GO:34340, GO:35455, GO:43901,GO:43903, GO:45069, GO:45071, GO:48525, GO:50792, GO:60337, GO:71345,GO:71357, GO:2000145, REACTOME:287, REACTOME:548, REACTOME:587, REACTOME:589
	7155	TOP2B	0.0353	-0.0656	0.0277	-0.0876	0.565	-0.0266	GO:228, GO:6200, GO:6310, GO:16887, GO:46034, MGI:3091
	149628	PYHIN1	0.0354	-0.1459	0.335	-0.0985	0.0214	-0.2186	GO:16604, GO:16607
	221914	GPC2	0.0355	0.1295	0.275	0.1043	0.0925	0.1417	GO:323, GO:5764, GO:5773, GO:6022, GO:6023, GO:6024, GO:6026,GO:6027, GO:9100, GO:30203, GO:44437, REACTOME:4, REACTOME:494, REACTOME:538,REACTOME:702, REACTOME:703, REACTOME:704, REACTOME:705, REACTOME:706, REACTOME:707, REACTOME:708,REACTOME:709, REACTOME:710, REACTOME:711, REACTOME:712, REACTOME:728
	2153	F5	0.0357	0.2222	0.423	0.1118	0.027	0.3263	GO:6887, GO:32940, GO:46903
	8825	LIN7A	0.0361	0.1956	0.201	0.1823	0.217	0.1465	GO:6887, GO:32940, GO:46903, GO:97479
	144455	E2F7	0.0361	-0.3118	0.187	-0.2737	0.13	-0.3291	GO:1525, GO:1568, GO:1944, GO:7346, GO:10564, GO:10948, GO:48514,GO:51054, GO:1901987, GO:1901988, GO:1901991
	22976	PAXIP1	0.0362	-0.0607	0.114	-0.067	0.26	-0.0526	GO:1568, GO:1944, GO:2706, GO:6281, GO:6310, GO:43414, GO:48514,GO:51054
	5610	EIF2AK2	0.0367	0.2809	0.155	0.2632	0.013	0.4739	GO:1817, GO:1819, GO:2252, GO:9615, GO:33674, GO:35455, GO:43408,GO:43410, GO:43901, GO:43903, GO:45069, GO:45071, GO:45860, GO:48525,GO:50792, GO:51347, KEGG:5162, KEGG:5164, MGI:1793, MGI:1828, MGI:2145,MGI:2145, MGI:2148, MGI:2406, MGI:2418, MGI:2444, MGI:2444, MGI:2498,MGI:3009, MGI:5025, MGI:5094, MGI:5617, MGI:8568, MGI:8698, MGI:8699,REACTOME:287, REACTOME:536, REACTOME:589
	2558	GABRA5	0.0368	-5.7554	0.673	-1.3151	NA	NA	MGI:4362
	6330	SCN4B	0.0368	0.3159	0.106	0.3448	0.0668	0.4012	GO:60307
	55745	AP5M1	0.0368	0.0437	0.98	-0.0013	0.00671	0.0836	GO:323, GO:5764, GO:5765, GO:5773, GO:44437
	55741	EDEM2	0.0369	0.0705	0.0623	0.0852	0.616	0.0203	GO:6457, GO:9100, GO:9101
	55757	UGGT2	0.0369	0.1887	0.122	0.1882	0.274	0.1579	GO:6457, GO:9100, GO:9101, GO:16757, GO:16758
	84925	DIRC2	0.037	0.1469	0.043	0.2089	0.477	0.0699	GO:323, GO:5764, GO:5765, GO:5773, GO:44437
	5000	ORC4	0.0371	0.0574	0.978	-0.0012	0.0256	0.0868	GO:228
	5154	PDGFA	0.0373	0.2764	0.0746	0.3006	0.226	0.2557	GO:1525, GO:1568, GO:1944, GO:6887, GO:30198, GO:30334, GO:32101,GO:32940, GO:33674, GO:43062, GO:43405, GO:43406, GO:43408, GO:43410,GO:45860, GO:46903, GO:48514, GO:50819, GO:51054, GO:51241, GO:51347,GO:51896, GO:51897, GO:70372, GO:71900, GO:71902, GO:2000145, KEGG:4060
	55824	PAG1	0.0373	0.0968	0.999	-0.0001	0.00414	0.2097	GO:2253, GO:2683, GO:50778, MGI:2145, MGI:2145, MGI:5013, MGI:5013,MGI:5015, MGI:6387, REACTOME:1227
	3802	KIR2DL1	0.0374	0.3137	0.0422	0.444	0.369	0.1891	REACTOME:548
	7984	ARHGEF5	0.0375	-0.14	0.403	-0.0774	0.173	-0.1365	GO:2253, GO:50778, GO:60326, MGI:334, MGI:2441, MGI:2444, MGI:2444,MGI:3009, MGI:5463, MGI:8250, MGI:8568, MGI:8698
	673	BRAF	0.0384	0.09	0.617	0.0278	0.0443	0.158	GO:33674, GO:43408, GO:43410, GO:45860, GO:51347, GO:70372, MGI:706,MGI:2145, MGI:2145, MGI:2364, MGI:2444, MGI:2444, MGI:5018, MGI:6387,PAN-PW53
	51327	AHSP	0.0384	0.3821	0.743	0.0887	0.349	0.2615	GO:6457
	55035	NOL8	0.0385	-0.0579	0.0788	-0.073	0.214	-0.0426	GO:22613
	168451	THAP5	0.0386	0.088	0.395	0.0726	0.316	0.0548	GO:45786
	2676	GFRA3	0.0387	1.4783	0.58	0.5077	0.00615	3.0604	MGI:3091
	23025	UNC13A	0.0387	-0.557	0.0471	-0.7208	0.424	-0.3631	GO:6887, GO:6897, GO:16188, GO:32940, GO:46903, GO:48488, GO:51046,GO:97479
	66004	LYNX1	0.0387	-0.2356	0.0371	-0.3239	0.614	-0.0905	MGI:8872
	56259	CTNNBL1	0.0391	-0.056	0.363	-0.0385	0.0794	-0.0794	GO:5681, GO:6397, GO:8380, GO:10942, KEGG:3040
	246176	GAS2L2	0.0391	-0.3785	0.546	-0.1566	0.0202	-0.6973	GO:45786
	2207	FCER1G	0.0395	0.1464	0.129	0.1567	0.275	0.0981	GO:1817, GO:1819, GO:2252, GO:2253, GO:2706, GO:6887, GO:6897,GO:31347, GO:31349, GO:32101, GO:32103, GO:32940, GO:46903, GO:50727,GO:50778, GO:51046, GO:60326, GO:2000106, GO:2000107, MGI:1793, MGI:1828,MGI:1844, MGI:1876, MGI:2145, MGI:2145, MGI:2148, MGI:2406, MGI:2419,MGI:2425, MGI:2444, MGI:2444, MGI:2451, MGI:2459, MGI:2462, MGI:2498,MGI:3009, MGI:5000, MGI:5005, MGI:5025, MGI:5087, MGI:509…
	4920	ROR2	0.0395	0.5849	0.129	0.6132	0.123	0.6434	GO:4714, GO:19199, GO:30334, GO:2000145, MGI:3091
	6354	CCL7	0.0396	-3.6817	0.356	-1.9893	0.716	-0.8049	GO:30334, GO:32101, GO:32103, GO:60326, GO:2000145, KEGG:4060, MGI:8248,MGI:8250, MGI:8251, REACTOME:218
	175	AGA	0.0397	-0.0965	0.433	-0.0469	0.015	-0.1809	GO:323, GO:5764, GO:5773
	2286	FKBP2	0.0397	-0.0761	0.764	-0.0166	0.0378	-0.1318	GO:6457
	11198	SUPT16H	0.0397	-0.0537	0.186	-0.0466	0.297	-0.0419	GO:6281, GO:43903, GO:50792
	2537	IFI6	0.0399	0.4133	0.165	0.409	0.0536	0.5362	GO:19221, GO:34340, GO:60337, GO:71345, GO:71357, GO:2001233, REACTOME:287,REACTOME:587, REACTOME:589
	583	BBS2	0.04	-0.0968	0.112	-0.096	0.132	-0.1134	GO:19221, GO:32101, GO:51241, GO:71345, GO:2000145
	1653	DDX1	0.04	-0.0596	0.012	-0.0886	0.35	-0.0455	GO:375, GO:377, GO:398, GO:4386, GO:6200, GO:6281, GO:6397,GO:8380, GO:9615, GO:16604, GO:16887, GO:22613, GO:46034
	4854	NOTCH3	0.0402	0.2948	0.0191	0.4692	0.185	0.2412	GO:1568, GO:1944, GO:48514, MGI:706, MGI:2145, MGI:2145, MGI:2364,MGI:5018, MGI:6387
	285381	DPH3	0.0403	0.0844	0.561	0.0347	0.0715	0.0928	GO:51046
	1992	SERPINB1	0.0405	0.1293	0.213	0.118	0.184	0.0977	MGI:222, MGI:334, MGI:1793, MGI:1861, MGI:2406, MGI:2419, MGI:2441,MGI:2462, MGI:2463, MGI:3009, MGI:3091, MGI:5025, MGI:5065, MGI:5416,MGI:8250, MGI:8251, MGI:8469, MGI:8556, MGI:8568, MGI:8713, MGI:8722,MGI:8835, MGI:10210, MGI:11518
	10326	SIRPB1	0.0407	0.207	0.111	0.1986	0.0588	0.273	KEGG:4380
	8651	SOCS1	0.0414	0.1725	0.0759	0.2242	0.196	0.1394	GO:1933, GO:1959, GO:19221, GO:31347, GO:34340, GO:42326, GO:45088,GO:60337, GO:60759, GO:71345, GO:71357, KEGG:4380, MGI:334, MGI:706,MGI:1793, MGI:1859, MGI:2144, MGI:2145, MGI:2145, MGI:2343, MGI:2344,MGI:2364, MGI:2409, MGI:2419, MGI:2441, MGI:2451, MGI:2743, MGI:3009,MGI:4939, MGI:5013, MGI:5013, MGI:5015, MGI:5018, MGI:5025, MGI:5416,MGI:6387, MGI:8172, MGI:8195, MGI:8250, MGI:8469, MGI:847…
	8909	ENDOU	0.0417	0.2524	0.125	0.2616	0.182	0.2583	GO:6897
	11190	CEP250	0.0419	-0.0711	0.165	-0.0919	0.175	-0.0537	GO:10457
	165631	PARP15	0.0419	-0.1134	0.0739	-0.1372	0.323	-0.0771	GO:16757
	356	FASLG	0.0421	-0.1716	0.421	-0.1033	0.0154	-0.2817	GO:323, GO:5764, GO:5773, GO:10942, GO:44437, GO:45765, GO:1901342,GO:2001233, KEGG:4060, KEGG:5162, KEGG:5164, MGI:334, MGI:1793, MGI:1828,MGI:1844, MGI:1859, MGI:1861, MGI:2144, MGI:2145, MGI:2145, MGI:2364,MGI:2406, MGI:2418, MGI:2419, MGI:2425, MGI:2441, MGI:2444, MGI:2444,MGI:2451, MGI:2459, MGI:2743, MGI:2962, MGI:4392, MGI:4939, MGI:5000,MGI:5005, MGI:5013, MGI:5013, MGI:5015, MGI:5025, MG…
	6278	S100A7	0.0421	1.3353	0.413	0.7102	0.072	2.0511	GO:1525, GO:1568, GO:1944, GO:30334, GO:32101, GO:32103, GO:43408,GO:43410, GO:48514, GO:70372, GO:2000145
	27074	LAMP3	0.0426	0.356	0.11	0.4013	0.137	0.337	GO:323, GO:5764, GO:5765, GO:5773, GO:44437
	253714	MMS22L	0.0426	-0.0802	0.259	-0.0637	0.248	-0.0722	GO:228, GO:6281, GO:6310, GO:8023
	6597	SMARCA4	0.0427	-0.0699	0.103	-0.0989	0.595	-0.0229	GO:228, GO:1568, GO:1944, GO:4386, GO:6200, GO:7346, GO:10564,GO:10948, GO:16887, GO:30198, GO:43062, GO:43414, GO:43903, GO:46034,GO:48514, GO:50792, GO:1901987, GO:1901988, GO:1901991
	85453	TSPYL5	0.0427	-0.164	0.0763	-0.2082	0.288	-0.1186	GO:51896, GO:51897
	4719	NDUFS1	0.0428	-0.0543	0.244	-0.0377	0.327	-0.0386	GO:46034
	85409	NKD2	0.0428	1.2484	0.365	0.854	0.0442	1.7073	GO:6887, GO:32940, GO:46903
	3835	KIF22	0.0429	-0.0749	0.179	-0.0638	0.308	-0.0623	GO:6281
	284439	SLC25A42	0.043	-0.0971	0.101	-0.1092	0.185	-0.0945	GO:15858
	6461	SHB	0.0432	-0.1566	0.91	-0.0118	0.00771	-0.3139	GO:1525, GO:1568, GO:1944, GO:48514, MGI:3720
	55269	PSPC1	0.0434	-0.0416	0.172	-0.0413	0.142	-0.044	GO:16604, GO:16607
	56833	SLAMF8	0.0434	-0.1807	0.379	-0.1132	0.0641	-0.2312	MGI:1793, MGI:2406, MGI:2419, MGI:2451, MGI:5025
	57447	NDRG2	0.0438	-0.1038	0.404	-0.0611	0.182	-0.0982	GO:1817, GO:43408, GO:51241, GO:70372
	58528	RRAGD	0.0438	0.1368	0.36	0.0848	0.0244	0.1971	GO:323, GO:5764, GO:5773
	3123	HLA-DRB1	0.0439	-0.3052	0.843	-0.0334	0.0393	-0.5372	GO:323, GO:1817, GO:2252, GO:2253, GO:2683, GO:5764, GO:5765,GO:5773, GO:19221, GO:44437, GO:50778, GO:51046, GO:51241, GO:71345,KEGG:5140, KEGG:5164, REACTOME:287, REACTOME:589, REACTOME:1227
	3572	IL6ST	0.0441	0.1024	0.62	0.0394	0.029	0.1596	GO:1817, GO:1819, GO:1959, GO:4896, GO:19221, GO:31347, GO:31349,GO:32101, GO:32103, GO:50727, GO:50778, GO:60759, GO:71345, KEGG:4060,MGI:706, MGI:1793, MGI:1823, MGI:1828, MGI:1844, MGI:2145, MGI:2145,MGI:2364, MGI:2406, MGI:2419, MGI:2425, MGI:2432, MGI:2435, MGI:2435,MGI:2441, MGI:2444, MGI:2444, MGI:2446, MGI:2451, MGI:2459, MGI:2498,MGI:2933, MGI:2993, MGI:3009, MGI:4939, MGI:4940, MGI:4976…
	6829	SUPT5H	0.0441	-0.0583	0.0605	-0.0821	0.387	-0.0316	GO:6397, GO:8023, GO:32101, GO:32103, GO:43903, GO:50792, REACTOME:721
	994	CDC25B	0.0442	-0.0985	0.0517	-0.1449	0.469	-0.0522	GO:7346, GO:10564, GO:33674, GO:45860, GO:51347
	26234	FBXL5	0.0442	0.1206	0.176	0.1217	0.201	0.0962	MGI:3720
	6857	SYT1	0.0443	-0.4508	0.41	-0.2348	0.0658	-0.678	GO:6887, GO:32940, GO:46903, GO:51046, GO:97479
	54863	TOR4A	0.0444	0.0894	0.236	0.0825	0.181	0.0805	GO:6457
	5322	PLA2G5	0.0449	1.772	0.166	1.8262	0.306	1.4823	GO:46903, MGI:1876, MGI:2419, MGI:2451, MGI:2498, MGI:5087, MGI:8872
	79609	METTL21D	0.0449	0.1066	0.24	0.0986	0.309	0.0782	GO:43414
	9429	ABCG2	0.0453	0.3353	0.237	0.2705	0.118	0.4192	GO:6200, GO:16887, GO:46034, MGI:8872
	54910	SEMA4C	0.0454	-0.1039	0.0851	-0.1146	0.201	-0.0819	GO:43408, GO:43410, MGI:3091
	57161	PELI2	0.0456	0.1252	0.0348	0.1839	0.368	0.0864	GO:2221, GO:2253, GO:2758, GO:31347, GO:31349, GO:43408, GO:43410,GO:45088, GO:45089, GO:50778, REACTOME:287
	4598	MVK	0.0457	-0.084	0.424	-0.046	0.225	-0.0777	GO:31347, GO:32101, GO:50727
	1020	CDK5	0.046	0.0689	0.103	0.0818	0.327	0.0573	GO:6887, GO:6897, GO:6913, GO:7160, GO:10564, GO:10942, GO:21795,GO:21799, GO:21801, GO:21819, GO:22029, GO:30334, GO:31344, GO:32940,GO:33674, GO:45786, GO:45860, GO:46903, GO:48488, GO:51046, GO:51169,GO:51347, GO:97479, GO:2000145, PAN-PW7
	2672	GFI1	0.046	-0.1587	0.0869	-0.1868	0.208	-0.1549	GO:1959, GO:16604, GO:31344, GO:60759, MGI:222, MGI:334, MGI:706,MGI:1823, MGI:1828, MGI:2145, MGI:2145, MGI:2364, MGI:2419, MGI:2441,MGI:2444, MGI:2444, MGI:2498, MGI:3009, MGI:4362, MGI:4939, MGI:5018,MGI:5065, MGI:5094, MGI:6387, MGI:8248, MGI:8250, MGI:8251, MGI:8556,MGI:8568, MGI:8660
	5159	PDGFRB	0.0461	-0.2272	0.0165	-0.363	0.413	-0.1406	GO:323, GO:1525, GO:1568, GO:1944, GO:4714, GO:5764, GO:5773,GO:6022, GO:6023, GO:6024, GO:7346, GO:10564, GO:19199, GO:30203,GO:30334, GO:32101, GO:32103, GO:33674, GO:43405, GO:43406, GO:43408,GO:43410, GO:43548, GO:44437, GO:45860, GO:48514, GO:51054, GO:51347,GO:60326, GO:61298, GO:70372, GO:71900, GO:71902, GO:2000145, GO:2000377,KEGG:4060, MGI:3091
	5728	PTEN	0.0463	0.1238	0.26	0.0981	0.0586	0.1538	GO:1525, GO:1568, GO:1933, GO:1944, GO:2253, GO:7346, GO:10564,GO:10942, GO:10948, GO:14067, GO:16604, GO:30334, GO:31344, GO:32101,GO:42326, GO:45786, GO:46174, GO:48514, GO:50678, GO:50680, GO:50778,GO:51241, GO:51896, GO:71900, GO:1901987, GO:1901988, GO:1901991, GO:2000106,GO:2000145, MGI:2343, MGI:2344, MGI:2364, MGI:3720, REACTOME:1227
	9937	DCLRE1A	0.0464	-0.101	0.0668	-0.155	0.275	-0.0794	GO:6281, MGI:1793, MGI:2406, MGI:5025, MGI:8872
	80328	ULBP2	0.0466	-0.3792	0.618	-0.1388	0.0228	-0.6209	GO:2252
	3695	ITGB7	0.0468	-0.0964	0.273	-0.0686	0.206	-0.0929	GO:7160, MGI:334, MGI:1793, MGI:2406, MGI:2432, MGI:2435, MGI:2435,MGI:2441, MGI:3091, MGI:3156, MGI:3627, MGI:4939, MGI:5018, MGI:5025,MGI:6387, MGI:8073, MGI:8075, MGI:8081, MGI:8083, MGI:8250, REACTOME:548
	1524	CX3CR1	0.0469	-0.1469	0.0834	-0.1885	0.321	-0.1047	GO:1637, GO:2252, GO:4896, GO:4950, GO:19221, GO:21795, GO:22029,GO:30334, GO:45765, GO:45766, GO:60326, GO:70098, GO:71345, GO:1901342,GO:2000145, KEGG:4060, MGI:1793, MGI:1844, MGI:2406, MGI:2419, MGI:2425,MGI:2446, MGI:2451, MGI:3091, MGI:3156, MGI:5000, MGI:5005, MGI:5025,MGI:5350, MGI:8195, MGI:8248, MGI:8250, MGI:8251, MGI:8872, MGI:10760,MGI:11518, REACTOME:218
	201625	DNAH12	0.0469	0.3023	0.123	0.3396	0.242	0.256	GO:6200, GO:16887, GO:46034
	27000	DNAJC2	0.0473	-0.0794	0.0287	-0.1206	0.389	-0.0477	GO:6457
	7305	TYROBP	0.0474	0.1218	0.224	0.1108	0.265	0.0806	GO:2252, KEGG:4380, MGI:1793, MGI:1828, MGI:1844, MGI:1876, MGI:2144,MGI:2145, MGI:2145, MGI:2148, MGI:2406, MGI:2418, MGI:2419, MGI:2425,MGI:2444, MGI:2444, MGI:2446, MGI:2451, MGI:2459, MGI:2498, MGI:2933,MGI:2993, MGI:3009, MGI:4939, MGI:5000, MGI:5005, MGI:5013, MGI:5013,MGI:5025, MGI:5087, MGI:5094, MGI:5153, MGI:5351, MGI:8195, MGI:8217,MGI:8248, MGI:8250, MGI:8251, MGI:8470, MGI:8559, MGI:…
	10992	SF3B2	0.0474	-0.0611	0.402	-0.0372	0.174	-0.0603	GO:375, GO:377, GO:398, GO:5681, GO:6397, GO:8380, GO:71013,KEGG:3040, REACTOME:721, REACTOME:722, REACTOME:723, REACTOME:911
	3065	HDAC1	0.0477	-0.0441	0.187	-0.0403	0.225	-0.0389	GO:228, GO:43901, GO:43903, GO:45786, GO:48525, GO:50792
	55215	FANCI	0.0477	-0.0992	0.0627	-0.1198	0.464	-0.058	GO:6281
	3248	HPGD	0.0479	0.1761	0.0318	0.324	0.511	-0.076	GO:1568, GO:1944, GO:45786, GO:48514
	121512	FGD4	0.0479	0.1505	0.049	0.2212	0.258	0.1298	GO:10942
	140564	APOBEC3D	0.0479	-0.0838	0.639	-0.0378	0.0072	-0.1359	GO:2252, GO:9615, GO:43901, GO:43903, GO:45069, GO:45071, GO:48525,GO:50792
	57396	CLK4	0.0485	0.0923	0.79	0.0252	0.139	0.0947	GO:43484
	116143	WDR92	0.0486	-0.0879	0.289	-0.0634	0.129	-0.1023	GO:43414
	25801	GCA	0.0491	0.1848	0.155	0.2159	0.316	0.11	MGI:1876, MGI:2498, MGI:5087
	143684	FAM76B	0.0491	0.0762	0.905	0.0106	0.153	0.0727	GO:16604, GO:16607
	7070	THY1	0.0492	1.0068	0.0257	1.5244	1	0.0001	GO:1525, GO:1568, GO:1933, GO:1944, GO:2253, GO:2683, GO:7160,GO:30334, GO:31344, GO:42326, GO:48514, GO:50778, GO:2000145
	896	CCND3	0.0493	0.0703	0.133	0.0892	0.277	0.0411	GO:33674, GO:45860, GO:51347, GO:71900, GO:71902, KEGG:5162, MGI:706,MGI:1823, MGI:1828, MGI:2145, MGI:2145, MGI:2364, MGI:2444, MGI:2444,MGI:5013, MGI:5013, MGI:5015, MGI:5018, MGI:5094, MGI:6387
	1215	CMA1	0.0495	0.9982	0.00962	2.1885	0.88	0.0999	GO:30198, GO:31347, GO:32101, GO:43062, GO:45765, GO:45766, GO:50727,GO:1901342, MGI:2462
	10201	NME6	0.0495	0.0647	0.0324	0.0956	0.633	0.025	GO:7346, GO:10564, GO:10948, GO:45786
	4804	NGFR	0.0497	-0.2508	0.362	-0.1656	0.0535	-0.3503	GO:10942, GO:31344, GO:45786, GO:51241, KEGG:4060, MGI:1844, MGI:2425,MGI:2446, MGI:4362, MGI:5000, MGI:5005, MGI:5350, MGI:8195, MGI:8248,MGI:8250, MGI:8251, MGI:8469, MGI:8713, MGI:8835

## Sheet: S6. Blood-myeloid overlap
	Direction of dysregulation in HD	Number of pathways significant in both datasets (p value)
	Nondirectional	132 (0.009)
	Downregulated	36 (0.113)
	Upregulated	339 (<1.0E-03)

## Sheet: S7. Blood-myeloid upreg
	Pathway	Number of genes	p (blood: London+Leiden)	p (myeloid-unstimulated)	p (blood and myeloid combined)	Description
	MGI: 2419	434	3.027e-10	3.766e-08	4.441e-16	abnormal innate immunity
	MGI: 3009	432	5.783e-09	4.261e-07	8.538e-14	abnormal cytokine secretion
	GO: 31347	430	4.734e-06	8.958e-09	1.348e-12	regulation of defense response
	GO: 9615	208	1.222e-07	9.68e-07	3.639e-12	response to virus
	MGI: 2451	278	1.68e-07	1.828e-06	9.155e-12	abnormal macrophage physiology
	GO: 2252	365	3.098e-07	1.947e-06	1.757e-11	immune effector process
	MGI: 1793	372	4.327e-07	2.303e-06	2.853e-11	altered susceptibility to infection
	MGI: 8568	305	4.485e-07	3.257e-06	4.127e-11	abnormal interleukin secretion
	MGI: 5025	406	3.435e-07	4.415e-06	4.279e-11	abnormal response to infection
	MGI: 8835	258	8.312e-06	1.917e-07	4.488e-11	abnormal intercellular signaling peptide or protein level
	MGI: 8713	253	1.352e-05	2.722e-07	1.006e-10	abnormal cytokine level
	GO: 51607	138	3.279e-07	1.34e-05	1.193e-10	defense response to virus
	GO: 1817	409	2.76e-06	1.684e-06	1.259e-10	regulation of cytokine production
	REACTOME 287	264	8.592e-07	6.563e-06	1.517e-10	REACT:CYTOKINE SIGNALING IN IMMUNE SYSTEM
	GO: 6954	352	2.719e-05	2.377e-07	1.73e-10	inflammatory response
	GO: 50792	117	2.59e-08	0.0004234	2.877e-10	regulation of viral process
	GO: 71345	403	1.151e-06	1.655e-05	4.893e-10	cellular response to cytokine stimulus
	GO: 19221	308	2.377e-07	9.689e-05	5.872e-10	cytokine-mediated signaling pathway
	MGI: 8469	437	2.684e-05	1.455e-06	9.75e-10	abnormal protein level
	GO: 9617	310	2.204e-05	2.216e-06	1.208e-09	response to bacterium
	GO: 43900	221	4.502e-05	1.139e-06	1.266e-09	regulation of multi-organism process
	MGI: 2444	438	1.143e-05	5.169e-06	1.451e-09	abnormal T cell physiology
	GO: 31349	221	0.0003018	2.638e-07	1.931e-09	positive regulation of defense response
	MGI: 2406	317	6.869e-06	1.288e-05	2.136e-09	increased susceptibility to infection
	GO: 50778	403	7.288e-06	9.766e-05	1.57e-08	positive regulation of immune response
	KEGG 4060	242	0.0004055	1.882e-06	1.678e-08	KEGG CYTOKINE-CYTOKINE RECEPTOR INTERACTION
	GO: 48525	48	6.05e-07	0.001711	2.245e-08	negative regulation of viral process
	GO: 45088	219	0.000874	1.239e-06	2.344e-08	regulation of innate immune response
	MGI: 10210	188	8.702e-05	1.707e-05	3.168e-08	abnormal circulating cytokine level
	GO: 45069	53	1.209e-06	0.002627	6.532e-08	regulation of viral genome replication
	GO: 43903	134	4.283e-05	9.727e-05	8.456e-08	regulation of symbiosis, encompassing mutualism through parasitism
	MGI: 8250	462	6.459e-07	0.006662	8.72e-08	abnormal myeloid leukocyte morphology
	GO: 45089	162	0.001038	4.778e-06	9.98e-08	positive regulation of innate immune response
	MGI: 5005	243	1.205e-05	0.00068	1.608e-07	abnormal self tolerance
	MGI: 5000	246	1.634e-05	0.0005081	1.628e-07	abnormal immune tolerance
	MGI: 1844	242	1.277e-05	0.0006919	1.727e-07	autoimmune response
	MGI: 5416	369	0.0002232	5.81e-05	2.485e-07	abnormal circulating protein level
	GO: 50727	194	0.0006233	2.935e-05	3.442e-07	regulation of inflammatory response
	GO: 32101	403	0.00023	8.564e-05	3.692e-07	regulation of response to external stimulus
	GO: 45071	37	2.303e-06	0.008633	3.725e-07	negative regulation of viral genome replication
	GO: 2253	325	2.922e-05	0.0007213	3.936e-07	activation of immune response
	KEGG 4668	106	0.002416	9.471e-06	4.254e-07	KEGG TNF SIGNALING PATHWAY
	GO: 5126	199	0.007203	3.595e-06	4.783e-07	cytokine receptor binding
	GO: 1819	235	0.002152	1.407e-05	5.545e-07	positive regulation of cytokine production
	GO: 2237	201	0.0004783	6.7e-05	5.85e-07	response to molecule of bacterial origin
	GO: 2757	281	0.0001082	0.0002974	5.873e-07	immune response-activating signal transduction
	GO: 2218	136	0.001813	1.978e-05	6.507e-07	activation of innate immune response
	GO: 30595	84	0.001311	2.861e-05	6.788e-07	leukocyte chemotaxis
	GO: 45619	104	0.0003143	0.0001199	6.819e-07	regulation of lymphocyte differentiation
	MGI: 8251	387	3.121e-06	0.01448	8.095e-07	abnormal phagocyte morphology
	GO: 60326	106	0.000641	7.352e-05	8.422e-07	cell chemotaxis
	MGI: 8751	175	0.002342	2.157e-05	8.992e-07	abnormal interleukin level
	GO: 2694	325	0.001049	4.992e-05	9.303e-07	regulation of leukocyte activation
	MGI: 2462	180	4.091e-05	0.001315	9.542e-07	abnormal granulocyte physiology
	REACTOME 589	161	3.023e-05	0.001848	9.888e-07	REACT:INTERFERON SIGNALING
	MGI: 8556	138	0.0006848	8.195e-05	9.931e-07	abnormal tumor necrosis factor secretion
	MGI: 8555	201	0.0004296	0.0001579	1.188e-06	abnormal interferon secretion
	GO: 43901	73	0.0007916	0.0001401	1.887e-06	negative regulation of multi-organism process
	GO: 43122	183	0.004813	2.321e-05	1.9e-06	regulation of I-kappaB kinase/NF-kappaB cascade
	GO: 46888	47	0.02613	4.561e-06	2.019e-06	negative regulation of hormone secretion
	GO: 2758	129	0.002563	4.81e-05	2.085e-06	innate immune response-activating signal transduction
	MGI: 2425	192	7.936e-05	0.001728	2.304e-06	altered susceptibility to autoimmune disorder
	GO: 50900	200	0.00353	4.283e-05	2.526e-06	leukocyte migration
	GO: 70201	345	0.01459	1.045e-05	2.546e-06	regulation of establishment of protein localization
	GO: 32496	191	0.001133	0.0001363	2.576e-06	response to lipopolysaccharide
	MGI: 2498	226	0.0001008	0.001957	3.243e-06	abnormal acute inflammation
	GO: 45580	81	0.003119	7.264e-05	3.693e-06	regulation of T cell differentiation
	MGI: 8552	80	0.000407	0.000744	4.848e-06	abnormal circulating tumor necrosis factor level
	MGI: 8704	106	0.0001537	0.00202	4.963e-06	abnormal interleukin-6 secretion
	GO: 2221	127	0.004037	8.428e-05	5.408e-06	pattern recognition receptor signaling pathway
	MGI: 8588	144	0.002214	0.0001597	5.606e-06	abnormal circulating interleukin level
	MGI: 2459	402	0.0001108	0.003244	5.693e-06	abnormal B cell physiology
	GO: 1816	92	0.006441	5.93e-05	6.026e-06	cytokine production
	GO: 45321	331	0.003354	0.0001152	6.092e-06	leukocyte activation
	GO: 51249	283	0.003477	0.0001117	6.121e-06	regulation of lymphocyte activation
	GO: 60337	61	4.195e-05	0.009488	6.264e-06	type I interferon-mediated signaling pathway
	GO: 71357	61	4.195e-05	0.009488	6.264e-06	cellular response to type I interferon
	GO: 7243	349	0.0113	3.748e-05	6.639e-06	intracellular protein kinase cascade
	MGI: 8195	412	1.944e-05	0.02448	7.404e-06	abnormal antigen presenting cell morphology
	REACTOME 218	52	0.04363	1.305e-05	8.756e-06	REACT:CHEMOKINE RECEPTORS BIND CHEMOKINES
	REACTOME 587	61	6.003e-05	0.01194	1.086e-05	REACT:INTERFERON ALPHA BETA SIGNALING
	MGI: 2463	126	9.201e-05	0.007868	1.096e-05	abnormal neutrophil physiology
	KEGG 4630	144	0.005511	0.0001347	1.122e-05	KEGG JAK-STAT SIGNALING PATHWAY
	GO: 2696	215	0.02324	3.564e-05	1.243e-05	positive regulation of leukocyte activation
	MGI: 8750	74	0.0001311	0.006478	1.272e-05	abnormal interferon level
	GO: 42742	124	0.002228	0.0004099	1.361e-05	defense response to bacterium
	MGI: 8752	107	0.0009611	0.0009643	1.38e-05	abnormal tumor necrosis factor level
	GO: 32680	71	0.0004566	0.002033	1.382e-05	regulation of tumor necrosis factor production
	MGI: 2441	257	3.417e-05	0.02781	1.413e-05	abnormal granulocyte morphology
	GO: 2697	228	0.004182	0.0002361	1.464e-05	regulation of immune effector process
	KEGG 5164	158	0.0001139	0.009236	1.553e-05	KEGG INFLUENZA A
	GO:1990105	174	0.003157	0.0003431	1.596e-05	regulation of voltage-gated potassium channel activity
	GO: 50865	352	0.002718	0.0004099	1.639e-05	regulation of cell activation
	GO: 34340	62	8.948e-05	0.01452	1.891e-05	response to type I interferon
	MGI: 1876	186	0.002619	0.0005209	1.979e-05	decreased inflammatory response
	GO: 30334	427	0.03729	4.074e-05	2.187e-05	regulation of cell migration
	GO: 43408	447	0.001926	0.0007997	2.215e-05	regulation of MAPK cascade
	GO: 2683	180	0.0003213	0.004954	2.284e-05	negative regulation of immune system process
	GO: 51223	301	0.03005	5.442e-05	2.342e-05	regulation of protein transport
	MGI: 2446	240	5.882e-05	0.03216	2.682e-05	abnormal macrophage morphology
	MGI: 8248	307	4.391e-05	0.04419	2.746e-05	abnormal mononuclear phagocyte morphology
	GO: 32880	399	0.02613	7.442e-05	2.752e-05	regulation of protein localization
	GO: 2764	383	0.0007754	0.002627	2.873e-05	immune response-regulating signaling pathway
	MGI: 9785	108	0.00186	0.001137	2.975e-05	altered susceptibility to infection induced morbiditymortality
	MGI: 1828	233	0.00271	0.0008108	3.082e-05	abnormal T cell activation
	MGI: 2412	187	0.0006637	0.00353	3.272e-05	increased susceptibility to bacterial infection
	MGI: 8559	180	0.002864	0.0009043	3.591e-05	abnormal interferon-gamma secretion
	GO:2000145	450	0.04119	7.264e-05	4.105e-05	regulation of cell motility
	KEGG 4620	97	0.006966	0.0004533	4.315e-05	KEGG TOLL-LIKE RECEPTOR SIGNALING PATHWAY
	MGI: 1858	109	0.001548	0.002065	4.364e-05	intestinal inflammation
	MGI: 8548	59	0.0001108	0.03187	4.786e-05	abnormal circulating interferon level
	MGI: 1800	361	0.0005454	0.006737	4.966e-05	abnormal humoral immune response
	GO: 1525	254	0.0007492	0.005234	5.274e-05	angiogenesis
	GO: 43551	34	0.0005791	0.007123	5.527e-05	regulation of phosphatidylinositol 3-kinase activity
	GO: 51051	278	0.0004851	0.00887	5.747e-05	negative regulation of transport
	KEGG 4380	126	0.001951	0.002291	5.953e-05	KEGG OSTEOCLAST DIFFERENTIATION
	GO: 2224	108	0.01009	0.0004648	6.223e-05	toll-like receptor signaling pathway
	GO: 32940	366	0.0005435	0.009642	6.896e-05	secretion by cell
	MGI: 2145	402	0.01437	0.0004085	7.658e-05	abnormal T cell differentiation
	MGI: 2490	333	0.0007997	0.007633	7.939e-05	abnormal immunoglobulin level
	GO: 45582	51	0.02807	0.0002309	8.391e-05	positive regulation of T cell differentiation
	GO: 71621	42	0.01311	0.0004956	8.41e-05	granulocyte chemotaxis
	GO: 50867	225	0.04937	0.0001379	8.781e-05	positive regulation of cell activation
	KEGG 5162	123	0.007868	0.000886	8.974e-05	KEGG MEASLES
	MGI: 5094	219	0.004396	0.001636	9.236e-05	abnormal T cell proliferation
	MGI: 8668	23	0.001728	0.00417	9.253e-05	abnormal interleukin-12b secretion
	MGI: 5013	323	0.001298	0.005606	9.336e-05	increased lymphocyte cell number
	MGI: 2409	118	0.0002681	0.02749	9.447e-05	decreased susceptibility to infection
	MGI: 8537	55	0.001908	0.004157	0.0001011	increased susceptibility to induced colitis
	MGI: 10766	83	0.0002751	0.02925	0.0001024	abnormal NK cell physiology
	GO: 50863	216	0.008633	0.0009546	0.0001047	regulation of T cell activation
	MGI: 2376	117	0.001499	0.005527	0.0001052	abnormal dendritic cell physiology
	MGI: 8650	50	0.006737	0.001264	0.0001079	abnormal interleukin-1 secretion
	MGI: 8560	65	0.0007916	0.0113	0.0001129	increased tumor necrosis factor secretion
	REACTOME 1120	100	0.01405	0.00065	0.0001151	REACT:SIGNALING BY INTERLEUKINS
	GO: 10008	292	0.01058	0.0009104	0.0001209	endosome membrane
	GO: 44440	300	0.01104	0.0009012	0.0001245	endosomal part
	GO: 2819	97	0.00776	0.001372	0.0001326	regulation of adaptive immune response
	MGI: 2816	87	0.004983	0.002159	0.0001338	colitis
	MGI: 2435	294	0.0004311	0.02506	0.0001343	abnormal effector T cell morphology
	MGI: 5463	121	0.001548	0.007183	0.000138	abnormal CD4-positive T cell physiology
	GO: 32103	149	0.005417	0.002065	0.0001387	positive regulation of response to external stimulus
	GO: 50870	156	0.04336	0.0002721	0.0001457	positive regulation of T cell activation
	MGI: 9787	80	0.005818	0.002085	0.0001494	increased susceptibility to infection induced morbiditymortality
	GO: 51047	217	0.01017	0.00135	0.0001674	positive regulation of secretion
	MGI: 8656	47	0.007103	0.001982	0.0001713	abnormal interleukin-1 beta secretion
	KEGG 5132	82	0.00417	0.003457	0.0001751	KEGG SALMONELLA INFECTION
	GO: 51046	440	0.002493	0.006071	0.0001831	regulation of secretion
	MGI: 8553	45	0.002917	0.005785	0.0002023	increased circulating tumor necrosis factor level
	GO: 43410	302	0.003692	0.004912	0.0002161	positive regulation of MAPK cascade
	MGI: 5087	136	0.00757	0.002469	0.0002222	decreased acute inflammation
	GO: 50707	85	0.01817	0.001133	0.0002427	regulation of cytokine secretion
	GO: 7259	48	0.004716	0.004409	0.000245	JAK-STAT cascade
	MGI: 3304	94	0.005703	0.003781	0.0002532	large intestinal inflammation
	GO: 43123	131	0.006813	0.003314	0.0002641	positive regulation of I-kappaB kinase/NF-kappaB cascade
	MGI: 2493	131	0.002846	0.008086	0.0002688	increased IgG level
	GO: 71219	94	0.0318	0.000744	0.0002757	cellular response to molecule of bacterial origin
	GO: 71900	365	0.01359	0.001773	0.0002803	regulation of protein serine/threonine kinase activity
	GO: 50777	53	0.002837	0.008846	0.0002909	negative regulation of immune response
	KEGG 5133	72	0.004554	0.005574	0.000294	KEGG PERTUSSIS
	GO: 51222	172	0.04111	0.0006409	0.0003042	positive regulation of protein transport
	GO: 50708	130	0.009642	0.002777	0.0003087	regulation of protein secretion
	GO:2001239	33	0.01455	0.001854	0.0003108	regulation of extrinsic apoptotic signaling pathway in absence of ligand
	MGI: 6387	434	0.02565	0.001179	0.0003449	abnormal T cell number
	REACTOME 1263	121	0.006947	0.004435	0.0003509	REACT:TOLL-LIKE RECEPTORS CASCADES
	GO: 46822	160	0.03887	0.000797	0.0003526	regulation of nucleocytoplasmic transport
	GO: 43405	243	0.009539	0.003364	0.0003641	regulation of MAP kinase activity
	MGI: 5351	119	0.006947	0.004661	0.0003671	decreased susceptibility to autoimmune disorder
	KEGG 5152	169	0.03569	0.0009104	0.0003683	KEGG TUBERCULOSIS
	GO: 43550	38	0.001081	0.0318	0.0003877	regulation of lipid kinase activity
	GO: 50730	159	0.0243	0.001432	0.000392	regulation of peptidyl-tyrosine phosphorylation
	MGI: 8670	15	0.003196	0.01107	0.000398	decreased interleukin-12b secretion
	GO: 90218	26	0.004648	0.007998	0.0004164	positive regulation of lipid kinase activity
	KEGG 5134	54	0.008064	0.004634	0.0004183	KEGG LEGIONELLOSIS
	MGI: 11518	89	0.00192	0.02063	0.0004411	abnormal cell chemotaxis
	GO: 71222	89	0.02813	0.001436	0.0004491	cellular response to lipopolysaccharide
	MGI: 5465	45	0.01885	0.002207	0.0004613	abnormal T-helper 1 physiology
	MGI: 2461	185	0.008288	0.005174	0.0004741	increased immunoglobulin level
	GO: 45786	226	0.01087	0.003965	0.0004763	negative regulation of cell cycle
	GO: 32675	72	0.003804	0.01197	0.0005007	regulation of interleukin-6 production
	KEGG 4062	178	0.02068	0.002277	0.0005163	KEGG CHEMOKINE SIGNALING PATHWAY
	MGI: 8551	50	0.001227	0.04093	0.0005474	abnormal circulating interferon-gamma level
	GO: 43552	25	0.00548	0.009311	0.0005553	positive regulation of phosphatidylinositol 3-kinase activity
	GO: 1818	135	0.005085	0.01084	0.0005956	negative regulation of cytokine production
	MGI: 3091	321	0.007405	0.007508	0.0006003	abnormal cell migration
	KEGG 4621	54	0.04523	0.001251	0.00061	KEGG NOD-LIKE RECEPTOR SIGNALING PATHWAY
	GO: 6979	244	0.01638	0.003594	0.0006323	response to oxidative stress
	GO: 6897	367	0.002342	0.02571	0.0006453	endocytosis
	GO: 2274	78	0.02133	0.002837	0.0006483	myeloid leukocyte activation
	GO: 50729	69	0.02839	0.002193	0.0006652	positive regulation of inflammatory response
	GO: 45765	151	0.009162	0.007044	0.0006872	regulation of angiogenesis
	GO: 46903	446	0.00227	0.02938	0.000708	secretion
	GO: 34121	30	0.005606	0.01242	0.0007361	regulation of toll-like receptor signaling pathway
	KEGG 5146	103	0.04697	0.001489	0.0007391	KEGG AMOEBIASIS
	OTHER-PW 104	37	0.02577	0.002811	0.000763	NCI: IL27-MEDIATED SIGNALING EVENTS
	MGI: 5015	223	0.04561	0.001589	0.0007633	increased T cell number
	REACTOME 1257	106	0.02248	0.003244	0.0007676	REACT:TOLL LIKE RECEPTOR 4 (TLR4) CASCADE
	GO: 18212	65	0.003781	0.01965	0.0007807	peptidyl-tyrosine modification
	GO: 2688	58	0.02737	0.003063	0.0008708	regulation of leukocyte chemotaxis
	MGI: 8595	81	0.009362	0.009261	0.0008976	abnormal circulating interleukin-6 level
	GO: 51347	434	0.005294	0.01654	0.0009057	positive regulation of transferase activity
	GO: 1944	414	0.004257	0.02128	0.0009339	vasculature development
	MGI: 8706	57	0.01304	0.006947	0.0009339	decreased interleukin-6 secretion
	GO: 2443	120	0.002595	0.03492	0.0009342	leukocyte mediated immunity
	GO: 33674	424	0.005371	0.01795	0.0009879	positive regulation of kinase activity
	REACTOME 22	97	0.03377	0.002917	0.001007	REACT:ACTIVATED TLR4 SIGNALLING
	GO: 51241	349	0.008356	0.01185	0.001012	negative regulation of multicellular organismal process
	GO: 42035	87	0.02529	0.003942	0.001018	regulation of cytokine biosynthetic process
	MGI: 8557	19	0.006071	0.01659	0.001028	abnormal interferon-alpha secretion
	GO: 50832	20	0.02512	0.00406	0.001039	defense response to fungus
	GO: 1959	80	0.003294	0.0313	0.00105	regulation of cytokine-mediated signaling pathway
	GO: 2027	59	0.0189	0.005736	0.001098	regulation of heart rate
	GO: 42036	24	0.00534	0.02048	0.001107	negative regulation of cytokine biosynthetic process
	MGI: 8722	36	0.002364	0.04716	0.001126	abnormal chemokine secretion
	GO: 30593	35	0.02402	0.004855	0.001173	neutrophil chemotaxis
	GO: 42516	33	0.0334	0.003498	0.001175	regulation of tyrosine phosphorylation of Stat3 protein
	BIOCARTA 178	27	0.01154	0.01044	0.001208	BIOCARTA NKT PATHWAY
	GO: 50714	82	0.03523	0.003616	0.00127	positive regulation of protein secretion
	GO: 51048	123	0.006514	0.01965	0.001275	negative regulation of secretion
	GO: 9266	99	0.02826	0.004527	0.001275	response to temperature stimulus
	MGI: 5095	135	0.01271	0.01014	0.001283	decreased T cell proliferation
	GO: 46649	266	0.02471	0.005219	0.001284	lymphocyte activation
	MGI: 5425	82	0.003304	0.0411	0.001345	increased macrophage cell number
	GO: 43406	175	0.0282	0.004926	0.001373	positive regulation of MAP kinase activity
	MGI: 8567	119	0.03689	0.004037	0.001461	decreased interferon-gamma secretion
	KEGG 5145	108	0.009212	0.0163	0.001472	KEGG TOXOPLASMOSIS
	REACTOME 592	36	0.03507	0.004475	0.001532	REACT:INTERLEUKIN-1 SIGNALING
	MGI: 5153	110	0.003405	0.04677	0.001552	abnormal B cell proliferation
	KEGG 5142	102	0.02254	0.007303	0.001599	KEGG CHAGAS DISEASE (AMERICAN TRYPANOSOMIASIS)
	PAN-PW 36	88	0.01235	0.01415	0.001687	Interleukin signaling pathway
	MGI: 8561	78	0.03633	0.005174	0.001801	decreased tumor necrosis factor secretion
	MGI: 5669	68	0.03408	0.005768	0.001874	increased circulating leptin level
	GO: 2685	83	0.02583	0.007782	0.001912	regulation of leukocyte migration
	MGI: 8563	18	0.00887	0.0228	0.001922	decreased interferon-alpha secretion
	MGI: 9788	50	0.02391	0.008493	0.00193	increased susceptibility to bacterial infection induced morbiditymortality
	GO: 50864	79	0.03019	0.006756	0.001937	regulation of B cell activation
	GO: 9620	32	0.03348	0.006175	0.001961	response to fungus
	KEGG 4666	86	0.007846	0.02637	0.001962	KEGG FC GAMMA R-MEDIATED PHAGOCYTOSIS
	MGI: 5070	48	0.01098	0.01885	0.001963	impaired natural killer cell mediated cytotoxicity
	GO: 32760	31	0.03673	0.005671	0.001974	positive regulation of tumor necrosis factor production
	GO: 10574	22	0.03158	0.006793	0.002027	regulation of vascular endothelial growth factor production
	GO: 18108	63	0.004567	0.04726	0.002038	peptidyl-tyrosine phosphorylation
	GO: 1568	387	0.01154	0.01881	0.002048	blood vessel development
	MGI: 11719	52	0.01006	0.02206	0.002089	abnormal natural killer cell mediated cytotoxicity
	GO: 60759	86	0.005785	0.03861	0.002101	regulation of response to cytokine stimulus
	MGI: 2460	212	0.01229	0.01835	0.002119	decreased immunoglobulin level
	MGI: 1541	56	0.005402	0.04199	0.00213	abnormal osteoclast physiology
	GO:1901342	164	0.01791	0.01268	0.002132	regulation of vasculature development
	KEGG 5140	67	0.04551	0.005027	0.002147	KEGG LEISHMANIASIS
	OTHER-PW 154	133	0.01226	0.01881	0.002162	NCI: EPHRIN A REVERSE SIGNALING
	GO: 2366	87	0.01459	0.01638	0.002232	leukocyte activation involved in immune response
	GO: 2263	87	0.01459	0.01638	0.002232	cell activation involved in immune response
	GO: 6790	315	0.02833	0.008751	0.002306	sulfur compound metabolic process
	GO: 50715	56	0.04345	0.005736	0.002317	positive regulation of cytokine secretion
	GO: 42326	237	0.009772	0.02595	0.002353	negative regulation of phosphorylation
	GO: 7249	43	0.02965	0.008727	0.002396	I-kappaB kinase/NF-kappaB cascade
	GO:1901099	19	0.02396	0.01095	0.002426	negative regulation of signal transduction in absence of ligand
	GO:2001240	19	0.02396	0.01095	0.002426	negative regulation of extrinsic apoptotic signaling pathway in absence of ligand
	GO: 32147	223	0.04896	0.005386	0.002437	activation of protein kinase activity
	GO: 61036	11	0.04137	0.006588	0.00251	positive regulation of cartilage development
	GO: 2690	51	0.04244	0.006606	0.002574	positive regulation of leukocyte chemotaxis
	GO: 71902	222	0.04687	0.006037	0.002595	positive regulation of protein serine/threonine kinase activity
	GO: 45860	402	0.02302	0.01281	0.002692	positive regulation of protein kinase activity
	GO: 10460	16	0.01984	0.015	0.002714	positive regulation of heart rate
	GO: 42110	172	0.03665	0.008265	0.002757	T cell activation
	GO: 35456	13	0.01031	0.0313	0.002917	response to interferon-beta
	GO: 44272	205	0.04006	0.00822	0.00297	sulfur compound biosynthetic process
	GO: 70228	33	0.03446	0.009772	0.003029	regulation of lymphocyte apoptotic process
	PAN-PW 54	38	0.04419	0.007654	0.003041	Toll receptor signaling pathway
	MGI: 8734	55	0.03102	0.01095	0.003053	decreased susceptibility to endotoxin shock
	GO: 2521	219	0.01359	0.02523	0.003078	leukocyte differentiation
	OTHER-PW 103	53	0.02385	0.01455	0.003111	NCI: SIGNALING EVENTS MEDIATED BY PRL
	GO: 8083	148	0.04326	0.00802	0.003111	growth factor activity
	GO: 33574	18	0.0377	0.009565	0.003219	response to testosterone stimulus
	MGI: 1861	103	0.02625	0.01405	0.003284	lung inflammation
	GO: 30212	23	0.02743	0.01383	0.003368	hyaluronan metabolic process
	KEGG 760	26	0.03754	0.01012	0.003372	KEGG NICOTINATE AND NICOTINAMIDE METABOLISM
	GO: 42993	31	0.04513	0.008798	0.003507	positive regulation of transcription factor import into nucleus
	KEGG 4064	82	0.02154	0.01849	0.003516	KEGG NF-KAPPA B SIGNALING PATHWAY
	KEGG 5160	122	0.01663	0.02448	0.003585	KEGG HEPATITIS C
	MGI: 8554	36	0.01899	0.02159	0.003608	decreased circulating tumor necrosis factor level
	GO: 16591	85	0.02529	0.01646	0.003657	DNA-directed RNA polymerase II, holoenzyme
	MGI: 8942	157	0.0196	0.02164	0.003718	abnormal induced cell death
	GO: 10332	38	0.04217	0.01033	0.003807	response to gamma radiation
	OTHER-PW 160	120	0.01956	0.02248	0.003838	NCI: RAS SIGNALING IN THE CD4+ TCR PATHWAY
	MGI: 5164	327	0.01405	0.03166	0.003878	abnormal response to injury
	GO: 2695	107	0.02833	0.0165	0.004052	negative regulation of leukocyte activation
	MGI: 5048	58	0.04957	0.009694	0.004152	thrombosis
	GO:1901068	233	0.04726	0.0107	0.004344	guanosine-containing compound metabolic process
	GO: 46039	226	0.04428	0.0116	0.004404	GTP metabolic process
	GO: 50866	116	0.01881	0.02762	0.004449	negative regulation of cell activation
	GO: 33135	67	0.03408	0.0155	0.004514	regulation of peptidyl-serine phosphorylation
	GO: 6184	218	0.03438	0.01614	0.004715	GTP catabolic process
	GO: 45807	69	0.02931	0.01899	0.004728	positive regulation of endocytosis
	GO:1901069	219	0.03408	0.01638	0.00474	guanosine-containing compound catabolic process
	GO: 2440	47	0.04836	0.01185	0.004851	production of molecular mediator of immune response
	GO: 32755	35	0.03423	0.017	0.004917	positive regulation of interleukin-6 production
	MGI: 8698	91	0.0268	0.0218	0.004934	abnormal interleukin-4 secretion
	MGI: 9335	14	0.02088	0.02833	0.004988	decreased splenocyte proliferation
	GO: 2755	72	0.04084	0.01489	0.005111	MyD88-dependent toll-like receptor signaling pathway
	MGI: 1805	173	0.03657	0.017	0.005212	decreased IgG level
	MGI: 2148	118	0.01397	0.0459	0.005356	abnormal hypersensitivity reaction
	KEGG 4640	81	0.03005	0.0218	0.005457	KEGG HEMATOPOIETIC CELL LINEAGE
	GO: 7050	131	0.04816	0.01376	0.005513	cell cycle arrest
	PAN-PW 31	184	0.01582	0.04199	0.005525	Inflammation mediated by chemokine and cytokine signaling pathway
	GO: 19955	60	0.02577	0.02601	0.005569	cytokine binding
	GO: 34122	15	0.02396	0.02813	0.005596	negative regulation of toll-like receptor signaling pathway
	GO: 3924	215	0.03795	0.01818	0.005712	GTPase activity
	GO:2000106	54	0.01932	0.03601	0.005754	regulation of leukocyte apoptotic process
	KEGG 5161	138	0.02028	0.03492	0.005844	KEGG HEPATITIS B
	MGI: 8577	28	0.017	0.04173	0.005853	increased circulating interferon-gamma level
	GO: 32642	48	0.02756	0.02583	0.005871	regulation of chemokine production
	GO: 50921	75	0.04906	0.01481	0.005978	positive regulation of chemotaxis
	GO: 4969	6	0.0218	0.0343	0.00613	histamine receptor activity
	MGI: 2432	226	0.0173	0.04485	0.006333	abnormal CD4-positive T cell morphology
	GO: 51250	91	0.0377	0.0218	0.00666	negative regulation of lymphocyte activation
	GO: 70696	8	0.0189	0.04542	0.006919	transmembrane receptor protein serine/threonine kinase binding
	MGI: 8657	25	0.03577	0.02402	0.006925	increased interleukin-1 beta secretion
	GO: 50920	101	0.03778	0.02275	0.006927	regulation of chemotaxis
	GO:2000107	32	0.01769	0.04927	0.007012	negative regulation of leukocyte apoptotic process
	OTHER-PW 102	29	0.02945	0.03046	0.007191	NCI: FANCONI ANEMIA PATHWAY
	GO:2000117	73	0.0304	0.02958	0.007206	negative regulation of cysteine-type endopeptidase activity
	GO: 33688	17	0.04373	0.02174	0.007566	regulation of osteoblast proliferation
	GO: 45823	19	0.0458	0.02169	0.007862	positive regulation of heart contraction
	GO: 10575	18	0.04978	0.02195	0.008544	positive regulation vascular endothelial growth factor production
	GO: 72677	7	0.04466	0.02476	0.008633	eosinophil migration
	GO: 70672	10	0.02662	0.0459	0.009417	response to interleukin-15
	GO: 60055	9	0.02925	0.04363	0.00978	angiogenesis involved in wound healing
	GO: 48245	6	0.04776	0.02878	0.01043	eosinophil chemotaxis
	GO: 45076	18	0.04796	0.03053	0.01102	regulation of interleukin-2 biosynthetic process
	REACTOME 350	13	0.03053	0.04856	0.01114	REACT:EARLY PHASE OF HIV LIFE CYCLE
	GO: 70302	147	0.04235	0.03737	0.01179	regulation of stress-activated protein kinase signaling cascade
	OTHER-PW 199	31	0.044	0.0387	0.01256	NCI: PDGF RECEPTOR SIGNALING NETWORK
	GO: 15269	15	0.03937	0.04475	0.01293	calcium-activated potassium channel activity
	MGI: 5044	15	0.04354	0.04093	0.01306	sepsis
	REACTOME 523	4	0.04968	0.0377	0.01364	REACT:HISTAMINE RECEPTORS
	GO: 32872	146	0.04736	0.04447	0.01509	regulation of stress-activated MAPK cascade
	GO: 2579	9	0.04736	0.04504	0.01525	positive regulation of antigen processing and presentation
	MGI: 8081	247	0.04856	0.04447	0.01541	abnormal single-positive T cell number

## Sheet: S8. Blood-myeloid downreg
	Pathway	Number of genes	p (blood: London+Leiden)	p (myeloid-unstimulated)	p (blood and myeloid combined)	Description
	GO: 43202	66	0.04253	0.000247	0.0001309	lysosomal lumen
	GO: 10921	88	0.001475	0.02408	0.0003994	regulation of phosphatase activity
	GO: 38024	57	0.001908	0.03507	0.0007101	cargo receptor activity
	GO: 16874	450	0.0017	0.0411	0.0007384	ligase activity
	MGI: 358	276	0.02711	0.006369	0.001669	abnormal cell morphology
	REACTOME 596	10	0.003977	0.04494	0.001721	REACT:INTERLEUKIN-7 SIGNALING
	GO: 6399	126	0.04032	0.007243	0.002669	tRNA metabolic process
	GO: 2285	55	0.01713	0.02093	0.003203	lymphocyte activation involved in immune response
	GO: 6457	185	0.0337	0.01098	0.003294	protein folding
	GO: 70286	8	0.02028	0.01826	0.003296	axonemal dynein complex assembly
	GO: 6302	99	0.01463	0.0304	0.003877	double-strand break repair
	GO: 30165	75	0.0459	0.01056	0.004184	PDZ domain binding
	MGI: 2419	434	0.02063	0.02465	0.004365	abnormal innate immunity
	MGI: 1701	56	0.01053	0.04937	0.004451	incomplete embryo turning
	GO: 19320	66	0.02335	0.02668	0.005221	hexose catabolic process
	KEGG 4146	77	0.01923	0.04049	0.006352	KEGG PEROXISOME
	GO: 43547	277	0.02313	0.03484	0.006546	positive regulation of GTPase activity
	GO: 7016	11	0.01743	0.04677	0.006613	cytoskeletal anchoring at plasma membrane
	MGI: 8663	20	0.02185	0.0382	0.006751	increased interleukin-12 secretion
	MGI: 3763	64	0.02465	0.0343	0.006828	abnormal thymus physiology
	KEGG 310	46	0.03946	0.0228	0.00721	KEGG LYSINE DEGRADATION
	GO: 30027	120	0.03937	0.02529	0.007878	lamellipodium
	GO: 10923	61	0.03617	0.02925	0.008307	negative regulation of phosphatase activity
	GO: 33121	350	0.03762	0.0282	0.008327	regulation of purine nucleotide catabolic process
	GO: 60271	113	0.03377	0.03362	0.008834	cilium morphogenesis
	GO: 7549	6	0.02687	0.04299	0.008968	dosage compensation
	MGI: 2346	19	0.02674	0.04456	0.009214	abnormal lymph node secondary follicle morphology
	GO: 9118	350	0.03408	0.0429	0.01101	regulation of nucleoside metabolic process
	GO: 30811	351	0.03946	0.03729	0.01107	regulation of nucleotide catabolic process
	GO: 32272	39	0.04447	0.03446	0.01146	negative regulation of protein polymerization
	GO: 10633	33	0.03296	0.04796	0.01178	negative regulation of epithelial cell migration
	KEGG 1230	61	0.04281	0.03746	0.01192	KEGG BIOSYNTHESIS OF AMINO ACIDS
	KEGG 4150	56	0.03665	0.04619	0.0125	KEGG MTOR SIGNALING PATHWAY
	MGI: 220	56	0.04494	0.04648	0.01498	increased monocyte cell number
	KEGG 5145	108	0.04806	0.04816	0.01636	KEGG TOXOPLASMOSIS
	GO: 51014	6	0.04988	0.04707	0.01656	actin filament severing

## Sheet: S9. All modules
	Direction	Brain expression gene set	Module	Brain region	Annotation	Number of dysregulated genes	p (Combined)	p (Track-HD)	p (Leiden)	Cor (HD)	BH (HD)
	Upregulated	HD	111	FC_BA9	Immune response	514	7.81e-12	0.000127	7.53e-05	-	-
		HD	69 (FC4pos1)	FC_BA4	Inflammatory response	712	3.77e-08	3.05e-05	0.00132	0.61	0.00377
		Control (B)	712	TCTX	Inflammatory response	213	1.41e-07	3.4e-05	0.000814	-	-
		HD*	48 (CNpos2)*	CN	Lipid metabolism/regulation of transcription	1785	2.03e-07	0.00385	0.00633	0.724	2.21e-11
		Control (B)	110	FCTX	Inflammatory response	173	8.94e-07	0.00104	0.0025	-	-
		Control (B)	909	White Matter	Activation of immune response	265	2.12e-06	0.00124	0.0248	-	-
		Control (B)	610	Substantia Nigra	Inflammatory response	178	1.21e-05	0.000856	0.000557	-	-
		Control (B)	811	Thalamus	Inflammatory response	142	1.61e-05	0.00394	0.00289	-	-
		Control (G)	56	Pons	Lipoprotein/ immune response /GTPase regulator activity	207	1.97e-05	0.000244	0.0419	-	-
		Control (B)	911	White Matter	Inflammatory response	159	3e-05	0.000842	0.0139	-	-
		HD	28	CB	Immune response	209	3.11e-05	0.0107	0.0119	-	-
		Control (B)	713	TCTX	Activation of immune response	171	4.02e-05	0.0239	0.0467	-	-
		HD	33	CB	Immune response	255	4.34e-05	0.0108	0.0137	-	-
		Control (B)	505	Putamen	Ether lipid metabolism	500	6.28e-05	0.00316	0.0206	-	-
		HD	68 (CNpos5)	CN	Cilium	1268	0.000109	0.0305	0.05	0.54	7.74e-06
		Control (B)	516	Putamen	Cellular response to cytokine stimulus	133	0.000307	0.0144	0.0171	-	-
		HD	64 (CNpos6)	CN	Inflammatory response	114	0.000313	0.0118	0.038	0.463	0.000228
		HD	124	FC_BA9	NA	1176	0.00291	0.0119	0.0237	-	-
	Downregulated	Control (G)	22	CB	Pro-rich region	831	1.83e-08	0.00249	0.0206	-	-
		Control (G)	28	FC	Intra-cellular transport/mitochondrion	3178	2.1e-08	0.00063	7.66e-05	-	-
		Control (B)	304	Medulla	mRNA metabolic process	1811	2.91e-08	5e-15	0.0401	-	-
		HD*	66 (CNneg1)*	CN	Synapse/ion channels	2645	2.71e-07	0.000151	0.0213	-0.8	6.03e-15
		Control (B)	804	Thalamus	Regulation of cell morphogenesis	857	1.31e-06	0.0403	0.000413	-	-
		Control (B)	522	Putamen	Regulation of RNA splicing	64	4.44e-06	0.00626	0.000266	-	-
		Control (G)	74	Pons	Transcription/acetylation/protein transport	1183	9.22e-06	3.85e-08	0.000744	-	-
		Control (B)	702	TCTX	Antigen processing: ubiquitination and proteasome degradation	4602	0.000387	0.00122	0.0247	-	-
		Control (G)	48	FC	Transcription corepressor/cell morphogenesis	648	0.000465	0.00783	0.0205	-	-
		Control (B)	202	Hippocampus	Mitochondrial membrane	2737	0.000475	1.16e-07	0.0154	-	-
		HD	19	CB	Protein binding	155	0.000744	0.0266	0.0226	-	-
		Control (B)	906	White Matter	Uridyltransferase activity	416	0.00112	0.0253	0.0112	-	-
		Control (G)	93	Pons	Mitochondrion/nuclear lumen	317	0.0013	0.00985	0.000874	-	-
		Control (B)	812	Thalamus	Transport of mature transcript to cytoplasm	114	0.00142	0.0199	0.047	-	-
		HD	102	FC_BA9	Cytoplasm	1908	0.00147	0.00757	0.000131	-	-
		Control (B)	706	TCTX	Microtubule organising center	481	0.00193	3.7e-05	0.0038	-	-
		Control (G)	52	Pons	Acetylation/fatty acid metabolism	1590	0.00328	0.0223	0.0131	-	-
		HD	3 (CBneg2)	CB	mitochondrion	1164	0.0319	0.0256	1.29e-05	-0.451	0.00166
		Control (G)	25	CB	RNA binding	648	0.802	0.000172	0.0362	-	-

## Sheet: S10. All genes in modules
	Entrez gene ID	Gene Symbol	p (Comb)	log2FC (Comb)	p (Track-HD)	log2FC (Track-HD)	p (Leiden)	log2FC (Leiden)	Module membership
	2297	FOXD1	9.09e-05	-0.7851	0.011	-0.6847	0.00169	-1.0143	HD 48 (CNpos2), HD 111
	3805	KIR2DL4	0.000193	0.651	0.00257	0.8226	0.0152	0.5327	CTRL (B) 702
	196394	AMN1	0.000211	0.2076	0.0187	0.2045	0.00925	0.1948	CTRL (B) 202, CTRL (B) 702
	5797	PTPRM	0.000312	-0.3585	0.00526	-0.3805	0.00282	-0.4477	CTRL (B) 202, CTRL (B) 702, CTRL (B) 904, HD 66 (CNneg1)
	889	KRIT1	0.00073	-0.0811	0.0159	-0.0966	0.0786	-0.0569	CTRL (B) 304, CTRL (G) 28, HD 102
	22979	EFR3B	0.000817	0.4935	0.00602	0.6031	0.0207	0.4964	CTRL (B) 702, CTRL (B) 904, HD 66 (CNneg1)
	56934	CA10	0.000842	2.0361	0.0121	2.02	0.0842	1.9454	CTRL (B) 702, CTRL (B) 902, HD 66 (CNneg1), HD 102
	8763	CD164	0.000953	0.098	0.297	0.0827	0.00557	0.1014	HD 68 (CNpos5)
	597	BCL2A1	0.00106	0.4232	0.0885	0.3189	0.012	0.3933	CTRL (B) 110, CTRL (B) 217, CTRL (B) 516, CTRL (B) 610, CTRL (B) 712, CTRL (B) 811, CTRL (B) 911,HD 33, HD 68 (CNpos5), HD 69 (FC4pos1), HD 111
	4940	OAS3	0.00112	0.6878	0.0514	0.6018	0.0645	0.4545	CTRL (B) 702, CTRL (B) 902
	49	ACR	0.00113	1.2365	0.00754	1.4167	0.179	0.7681	HD 3 (CBneg2)
	9262	STK17B	0.00119	0.1318	0.0442	0.1344	0.0356	0.1362	CTRL (B) 406, CTRL (B) 705, CTRL (B) 803
	54407	SLC38A2	0.00119	0.1235	0.339	0.0816	0.0353	0.142	CTRL (B) 702, CTRL (B) 902
	285590	SH3PXD2B	0.00126	0.4138	0.0714	0.3378	0.00462	0.5004	CTRL (B) 110, CTRL (B) 406, CTRL (B) 505, CTRL (B) 804, CTRL (B) 902, CTRL (G) 25, CTRL (G) 28
	6425	SFRP5	0.00149	0.6337	0.0565	0.522	0.0144	0.7629	HD 69 (FC4pos1)
	60370	AVPI1	0.00149	0.2731	0.00179	0.3844	0.0847	0.2044	CTRL (B) 202, CTRL (B) 702
	1999	ELF3	0.00158	-0.3428	0.00217	-0.4471	0.164	-0.2386	CTRL (G) 28
	23446	SLC44A1	0.00165	0.116	0.185	0.0718	0.00453	0.1712	CTRL (B) 505, CTRL (B) 804
	54957	TXNL4B	0.00165	0.0881	0.0299	0.0881	0.0267	0.0901	CTRL (B) 702, HD 48 (CNpos2), HD 69 (FC4pos1), HD 124
	79725	THAP9	0.00193	0.1489	0.0337	0.1679	0.194	0.0895	CTRL (B) 304
	22895	RPH3A	0.00202	0.5363	0.0653	0.4434	0.03	0.5514	CTRL (B) 702, CTRL (B) 902, CTRL (G) 28, HD 66 (CNneg1)
	50999	TMED5	0.00202	0.0777	0.879	0.0096	0.000868	0.1208	CTRL (B) 304, HD 48 (CNpos2)
	79026	AHNAK	0.00212	-0.1685	0.0148	-0.2011	0.127	-0.1062	CTRL (B) 702, HD 48 (CNpos2), HD 124
	8787	RGS9	0.00229	-0.3086	0.0131	-0.3399	0.0667	-0.2885	CTRL (B) 702, HD 66 (CNneg1), HD 124
	54916	TMEM260	0.00233	0.1276	0.0556	0.1395	0.0587	0.1036	CTRL (B) 202, CTRL (B) 702
	51533	PHF7	0.00236	-0.1325	0.0184	-0.1618	0.261	-0.0718	CTRL (B) 202, CTRL (B) 906
	5881	RAC3	0.0024	-0.2672	0.12	-0.1911	0.0243	-0.3218	CTRL (B) 304, CTRL (G) 22, HD 19, HD 66 (CNneg1), HD 102
	79848	CSPP1	0.00247	-0.091	0.00195	-0.1413	0.323	-0.0432	CTRL (G) 28, HD 68 (CNpos5), HD 102
	8876	VNN1	0.00252	0.4131	0.353	0.1964	0.000359	0.6811	CTRL (B) 702, HD 68 (CNpos5)
	1573	CYP2J2	0.00261	0.4152	0.0475	0.3374	0.0144	0.6144	CTRL (B) 7, CTRL (B) 406, CTRL (B) 902, CTRL (G) 28, HD 124
	23507	LRRC8B	0.00262	0.1639	0.0667	0.1408	0.0128	0.2107	CTRL (B) 202, CTRL (B) 702, CTRL (G) 28, HD 66 (CNneg1), HD 102
	130162	CLHC1	0.00266	0.3261	0.0957	0.2628	0.00329	0.4295	CTRL (B) 304, CTRL (B) 706, CTRL (G) 48
	29890	RBM15B	0.00267	-0.0548	0.0918	-0.0476	0.0898	-0.0437	CTRL (B) 702, CTRL (B) 906, CTRL (G) 28, HD 3 (CBneg2)
	158405	KIAA1958	0.00302	0.302	0.0946	0.241	0.00419	0.4322	CTRL (G) 28
	9987	HNRNPDL	0.00338	-0.0783	0.0298	-0.0881	0.00941	-0.0981	CTRL (B) 304, CTRL (B) 706, CTRL (G) 25, HD 3 (CBneg2)
	2571	GAD1	0.00359	1.7905	0.0283	1.9907	0.0368	2.0808	CTRL (B) 202, CTRL (B) 702, CTRL (B) 902, CTRL (G) 28, HD 66 (CNneg1), HD 102
	6817	SULT1A1	0.00371	0.2972	0.424	0.1125	0.000411	0.5167	CTRL (G) 25, CTRL (G) 28, CTRL (G) 52
	23499	MACF1	0.00372	-0.1198	0.00452	-0.1715	0.215	-0.0675	CTRL (B) 304, CTRL (B) 803, HD 124
	51762	RAB8B	0.00381	0.0976	0.311	0.0744	0.0954	0.0908	CTRL (B) 202, CTRL (B) 304, CTRL (B) 504, CTRL (B) 702, HD 28, HD 48 (CNpos2), HD 102
	9912	ARHGAP44	0.004	0.3735	0.0021	0.5824	0.5	0.121	CTRL (B) 902
	146754	DNAH2	0.00404	-0.6214	0.182	-0.4153	0.0239	-0.7228	CTRL (B) 505
	347733	TUBB2B	0.00421	-0.696	0.0196	-0.8123	0.163	-0.4806	CTRL (B) 7, CTRL (B) 702, CTRL (B) 803, CTRL (B) 902, CTRL (G) 52, HD 48 (CNpos2), HD 124
	57732	ZFYVE28	0.00425	-0.1785	0.002	-0.2573	0.282	-0.0889	CTRL (B) 505, CTRL (B) 702, CTRL (G) 22, CTRL (G) 48
	875	CBS	0.00442	0.5923	0.115	0.4392	0.0238	0.6808	CTRL (B) 212, CTRL (B) 406, CTRL (B) 705, CTRL (B) 803, HD 48 (CNpos2)
	255520	ELMOD2	0.00454	0.0902	0.538	0.0446	0.0653	0.0799	CTRL (B) 202, CTRL (B) 504, CTRL (B) 706
	84978	FRMD5	0.00466	-0.542	0.0791	-0.4935	0.23	-0.4015	CTRL (B) 505
	80306	MED28	0.00468	0.0851	0.124	0.0628	0.0387	0.0985	CTRL (B) 304, CTRL (G) 25, HD 68 (CNpos5)
	89944	GLB1L2	0.00468	-0.4177	0.0152	-0.4873	0.0982	-0.376	CTRL (B) 505, CTRL (G) 28, HD 68 (CNpos5), HD 69 (FC4pos1)
	10082	GPC6	0.00484	2.0374	0.0399	2.2875	0.0235	2.1644	CTRL (B) 7, CTRL (B) 212, CTRL (B) 505, CTRL (B) 803
	56675	NRIP3	0.0051	-0.3282	0.0368	-0.3385	0.206	-0.2149	CTRL (B) 702, CTRL (B) 902, HD 3 (CBneg2), HD 66 (CNneg1), HD 102
	23345	SYNE1	0.00517	-0.1274	0.00315	-0.1977	0.339	-0.0619	CTRL (B) 702, HD 68 (CNpos5)
	2764	GMFB	0.00528	0.1054	0.443	0.0705	0.0911	0.0781	CTRL (B) 202, CTRL (B) 304, CTRL (B) 804, HD 3 (CBneg2)
	721	C4B	0.0058	0.5674	0.0457	0.5709	0.00192	0.8913	CTRL (B) 13, CTRL (B) 110, CTRL (B) 702, CTRL (B) 803
	10236	HNRNPR	0.00592	-0.0691	0.115	-0.0531	0.0562	-0.0744	CTRL (B) 702, CTRL (G) 48
	6283	S100A12	0.00613	0.4354	0.763	0.0748	0.00224	0.5576	CTRL (B) 110, CTRL (B) 217, CTRL (B) 516, CTRL (B) 610, CTRL (B) 712, CTRL (B) 811, HD 33
	50944	SHANK1	0.00613	0.5695	0.0618	0.5559	0.0767	0.5645	CTRL (B) 711, CTRL (B) 902
	57615	ZNF492	0.0063	-0.3804	0.00135	-0.606	0.82	-0.0518	HD 48 (CNpos2)
	83732	RIOK1	0.00652	-0.0871	0.0238	-0.0937	0.164	-0.0734	CTRL (B) 202, CTRL (B) 504, CTRL (B) 702, CTRL (G) 52
	135114	HINT3	0.00656	0.0838	0.0994	0.089	0.114	0.0662	CTRL (B) 304, CTRL (B) 504, CTRL (B) 702, CTRL (G) 28
	706	TSPO	0.00659	0.1701	0.224	0.1176	0.0354	0.1513	CTRL (B) 702, CTRL (B) 902, CTRL (G) 28, HD 28, HD 48 (CNpos2), HD 124
	7700	ZNF141	0.00659	-0.1769	0.00244	-0.2855	0.249	-0.1034	CTRL (B) 304, HD 66 (CNneg1)
	4641	MYO1C	0.00664	-0.1222	0.0113	-0.1742	0.921	-0.0061	CTRL (B) 304, CTRL (B) 702, CTRL (G) 22
	10773	ZBTB6	0.00683	0.0842	0.718	0.0261	0.00125	0.1141	CTRL (B) 904, HD 68 (CNpos5)
	2123	EVI2A	0.00704	0.2917	0.959	0.0085	0.0127	0.3591	CTRL (B) 505, CTRL (B) 804
	10673	TNFSF13B	0.00718	0.2549	0.0362	0.3266	0.106	0.2033	CTRL (B) 712, CTRL (B) 804, CTRL (B) 911, CTRL (G) 56
	285343	TCAIM	0.00722	0.1112	0.0674	0.1003	0.0581	0.1217	CTRL (B) 202, CTRL (B) 702
	84418	CYSTM1	0.00729	0.3109	0.159	0.2464	0.0413	0.2779	CTRL (B) 212, CTRL (B) 406, CTRL (B) 705, CTRL (B) 803
	51491	NOP16	0.0073	-0.1142	0.224	-0.0662	0.0164	-0.1701	CTRL (B) 702, HD 66 (CNneg1), HD 102
	4097	MAFG	0.00746	0.1305	0.182	0.0992	0.0232	0.1419	CTRL (B) 304, CTRL (G) 28
	9666	DZIP3	0.0076	-0.1414	0.0355	-0.1508	0.0862	-0.1343	CTRL (B) 202, CTRL (B) 702
	29919	C18orf8	0.00764	-0.0638	0.0437	-0.0688	0.0895	-0.0544	CTRL (B) 202, CTRL (B) 505, CTRL (B) 702, CTRL (G) 28, CTRL (G) 52, HD 3 (CBneg2), HD 48 (CNpos2)
	81608	FIP1L1	0.00764	-0.0651	0.0814	-0.0598	0.0885	-0.0641	CTRL (B) 304, CTRL (B) 705, CTRL (G) 25, HD 68 (CNpos5)
	10911	UTS2	0.00766	0.6127	0.0489	0.5994	0.0248	0.7871	HD 48 (CNpos2)
	3665	IRF7	0.00771	0.2644	0.0565	0.2953	0.0635	0.2268	HD 33, HD 48 (CNpos2), HD 69 (FC4pos1), HD 111
	8437	RASAL1	0.00775	0.3966	0.0967	0.3435	0.0183	0.5414	CTRL (B) 504, HD 66 (CNneg1)
	4646	MYO6	0.00777	-0.2866	0.00521	-0.4241	0.308	-0.1669	CTRL (G) 28, HD 124
	2820	GPD2	0.00782	0.123	0.0313	0.1645	0.318	0.0686	CTRL (B) 406, CTRL (B) 803, HD 3 (CBneg2), HD 66 (CNneg1)
	10924	SMPDL3A	0.00808	0.2069	0.073	0.219	0.0632	0.1986	CTRL (B) 202, CTRL (B) 702, CTRL (G) 28, HD 68 (CNpos5)
	23230	VPS13A	0.00822	-0.1217	0.000478	-0.2614	0.721	-0.0242	CTRL (B) 202, CTRL (B) 904, HD 66 (CNneg1)
	84446	BRSK1	0.00828	-0.2243	0.0829	-0.2044	0.0596	-0.2452	CTRL (B) 711
	196740	VSTM4	0.00838	0.628	0.0254	0.698	0.38	0.2402	CTRL (B) 7, CTRL (B) 304, CTRL (B) 804, HD 124
	8364	HIST1H4C	0.00842	0.5757	0.25	0.3284	0.00484	1.0297	CTRL (B) 7, CTRL (B) 202, CTRL (B) 406, CTRL (B) 705, CTRL (B) 906
	6430	SRSF5	0.00843	-0.0758	0.0535	-0.0943	0.00797	-0.0853	CTRL (B) 304, CTRL (B) 812, HD 102
	51474	LIMA1	0.00843	-0.1364	0.00172	-0.2201	0.576	-0.0447	CTRL (B) 505, CTRL (B) 902, CTRL (G) 28
	282973	JAKMIP3	0.00847	-0.2977	0.0119	-0.3997	0.386	-0.137	CTRL (B) 202, CTRL (B) 702, CTRL (B) 804, CTRL (B) 904
	55207	ARL8B	0.00852	0.0566	0.35	0.0401	0.0185	0.0634	CTRL (B) 202, CTRL (B) 702, HD 3 (CBneg2), HD 66 (CNneg1), HD 102
	3700	ITIH4	0.00867	-0.1443	0.369	-0.0818	0.00296	-0.2185	CTRL (B) 202, CTRL (B) 504, CTRL (G) 22, CTRL (G) 28
	4608	MYBPH	0.00874	0.4279	0.00419	0.6307	0.178	0.3153	CTRL (G) 56
	3738	KCNA3	0.00882	-0.1451	0.00255	-0.2293	0.563	-0.0443	CTRL (B) 702, CTRL (B) 902, HD 66 (CNneg1)
	9780	PIEZO1	0.00888	-0.1064	0.0474	-0.1325	0.239	-0.0557	CTRL (B) 702, CTRL (B) 906, CTRL (G) 28, HD 3 (CBneg2), HD 48 (CNpos2), HD 124
	27315	PGAP2	0.00924	0.095	0.0118	0.1405	0.211	0.059	CTRL (B) 804, CTRL (G) 28
	3977	LIFR	0.0093	1.2388	0.0195	1.5317	0.208	0.9329	CTRL (B) 7, CTRL (B) 304, CTRL (B) 406, CTRL (B) 705, HD 48 (CNpos2), HD 124
	5523	PPP2R3A	0.0094	0.1499	0.0144	0.2047	0.06	0.1692	CTRL (B) 304, CTRL (B) 505, CTRL (B) 804, HD 124
	2069	EREG	0.00949	0.492	0.00993	0.7172	0.19	0.3518	HD 102
	285498	RNF212	0.00951	-0.2916	0.00433	-0.4357	0.448	-0.125	CTRL (B) 906
	84872	ZC3H10	0.00959	0.0808	0.0475	0.0913	0.0672	0.0702	CTRL (G) 28
	553115	PEF1	0.00963	0.0638	0.0118	0.1005	0.235	0.0311	CTRL (G) 28, HD 3 (CBneg2), HD 66 (CNneg1), HD 102
	55680	RUFY2	0.00966	-0.0793	0.00198	-0.152	0.679	0.0201	CTRL (G) 52, HD 48 (CNpos2)
	7329	UBE2I	0.0097	-0.0553	0.627	-0.0142	0.00543	-0.0942	CTRL (B) 304, CTRL (B) 906, HD 102
	5496	PPM1G	0.00985	-0.0596	0.233	-0.0429	0.198	-0.0547	CTRL (G) 48, HD 19, HD 48 (CNpos2)
	694	BTG1	0.00993	0.1119	0.00208	0.2018	0.401	0.0519	HD 48 (CNpos2), HD 69 (FC4pos1), HD 111
	84991	RBM17	0.00996	-0.0578	0.0849	-0.055	0.038	-0.0672	CTRL (B) 304, CTRL (G) 25, CTRL (G) 28, HD 66 (CNneg1)
	84272	YIPF4	0.00998	0.1162	0.114	0.1188	0.0604	0.1086	CTRL (B) 504, CTRL (B) 702, HD 48 (CNpos2), HD 69 (FC4pos1)
	26121	PRPF31	0.01	-0.0643	0.0315	-0.0909	0.392	-0.0353	CTRL (B) 304, CTRL (B) 702, CTRL (G) 22, HD 48 (CNpos2), HD 124
	23224	SYNE2	0.0101	-0.1348	0.00164	-0.2442	0.754	-0.0236	HD 68 (CNpos5)
	27236	ARFIP1	0.0103	0.1228	0.0221	0.1882	0.369	0.0638	CTRL (B) 304, CTRL (G) 52, HD 48 (CNpos2)
	64092	SAMSN1	0.0104	0.1533	0.659	0.0538	0.0395	0.1754	CTRL (B) 713, CTRL (B) 909, CTRL (G) 56, HD 28, HD 111
	79736	TEFM	0.0105	0.1553	0.568	0.0435	0.00527	0.2472	CTRL (B) 304, CTRL (B) 812, HD 68 (CNpos5)
	6376	CX3CL1	0.0106	1.8017	0.306	0.9394	0.0135	2.8172	HD 3 (CBneg2), HD 66 (CNneg1)
	146057	TTBK2	0.0106	-0.1174	0.00163	-0.231	0.762	0.0231	CTRL (B) 702, CTRL (B) 902, CTRL (G) 28, CTRL (G) 52, HD 48 (CNpos2)
	84081	NSRP1	0.0107	-0.0931	0.0277	-0.1203	0.131	-0.0731	CTRL (B) 304, CTRL (B) 804
	55032	SLC35A5	0.0108	0.0845	0.141	0.0968	0.104	0.0707	CTRL (G) 22, CTRL (G) 48
	6035	RNASE1	0.011	0.4821	0.0299	0.5587	0.269	0.2811	CTRL (B) 505, CTRL (B) 804, HD 3 (CBneg2)
	1603	DAD1	0.0111	0.088	0.00653	0.1386	0.689	0.0228	CTRL (B) 505, HD 68 (CNpos5), HD 124
	8425	LTBP4	0.0111	-0.1531	0.00466	-0.2274	0.212	-0.1061	CTRL (G) 28
	580	BARD1	0.0112	-0.1638	0.0579	-0.2101	0.0982	-0.135	CTRL (B) 804, HD 33, HD 48 (CNpos2), HD 69 (FC4pos1)
	7291	TWIST1	0.0112	-1.3391	0.0562	-1.3461	0.228	-1.0978	HD 48 (CNpos2)
	84188	FAR1	0.0113	0.1092	0.555	0.0575	0.0526	0.1236	CTRL (B) 505, CTRL (B) 702, CTRL (G) 28
	5359	PLSCR1	0.0114	0.3298	0.0582	0.3785	0.0453	0.3412	CTRL (B) 110, CTRL (B) 217, CTRL (B) 516, CTRL (B) 610, CTRL (B) 712, CTRL (B) 811, CTRL (B) 911,HD 33, HD 64 (CNpos6), HD 69 (FC4pos1), HD 111
	8451	CUL4A	0.0114	-0.0694	0.0235	-0.0874	0.367	-0.0393	CTRL (G) 25, CTRL (G) 28, CTRL (G) 52, HD 68 (CNpos5)
	64863	METTL4	0.0114	0.0794	0.283	0.0623	0.0412	0.0902	CTRL (B) 202, CTRL (B) 304, CTRL (B) 702, CTRL (G) 48, HD 102
	64407	RGS18	0.0115	0.1903	0.493	0.0954	0.104	0.1702	CTRL (B) 702, CTRL (B) 804, CTRL (G) 56
	5209	PFKFB3	0.0116	0.2864	0.0754	0.301	0.106	0.2264	CTRL (B) 7, CTRL (B) 712, CTRL (B) 803, HD 48 (CNpos2), HD 69 (FC4pos1), HD 111
	9879	DDX46	0.0116	-0.0694	0.0352	-0.0795	0.405	-0.0366	CTRL (B) 304, HD 102
	10981	RAB32	0.0116	0.1503	0.00901	0.2065	0.349	0.0625	CTRL (B) 702, CTRL (G) 56, HD 68 (CNpos5)
	6433	SFSWAP	0.0119	-0.0642	0.11	-0.0667	0.0605	-0.051	CTRL (B) 112, CTRL (B) 202, CTRL (B) 522, CTRL (B) 719, CTRL (B) 804, CTRL (B) 902, CTRL (G) 22,CTRL (G) 28, HD 19
	10570	DPYSL4	0.0119	-0.5962	0.0512	-0.6638	0.166	-0.4782	CTRL (B) 711, CTRL (B) 906, HD 66 (CNneg1)
	26056	RAB11FIP5	0.0121	-0.211	0.0358	-0.2331	0.213	-0.1669	HD 66 (CNneg1)
	26031	OSBPL3	0.0123	-0.1064	0.0708	-0.1108	0.106	-0.1013	CTRL (B) 804, CTRL (B) 904, HD 48 (CNpos2)
	10411	RAPGEF3	0.0124	0.2317	0.15	0.1949	0.01	0.3222	CTRL (B) 202, CTRL (B) 702, CTRL (B) 904
	5521	PPP2R2B	0.0125	-0.2126	0.122	-0.1872	0.0646	-0.2401	CTRL (B) 702, CTRL (G) 28, HD 66 (CNneg1), HD 102
	93664	CADPS2	0.0126	2.1059	0.321	1.1759	0.00139	18.322	CTRL (B) 702, CTRL (B) 902, CTRL (G) 28, HD 102
	9610	RIN1	0.0128	0.1747	0.211	0.1265	0.0188	0.2482	CTRL (G) 28, HD 66 (CNneg1)
	135295	SRSF12	0.0131	0.2354	0.0906	0.286	0.0564	0.3163	CTRL (B) 202, CTRL (B) 702, CTRL (B) 902, CTRL (G) 28
	51338	MS4A4A	0.0133	0.2513	0.328	0.1553	0.0508	0.2689	HD 28, HD 69 (FC4pos1), HD 111
	3574	IL7	0.0134	-0.2436	0.108	-0.2371	0.0998	-0.2307	CTRL (B) 702, HD 68 (CNpos5)
	3688	ITGB1	0.0134	-0.1148	0.0207	-0.1746	0.493	-0.0512	CTRL (B) 804, HD 111
	91543	RSAD2	0.0134	0.6702	0.738	0.1261	0.016	0.9989	CTRL (B) 902, HD 3 (CBneg2)
	140467	ZNF358	0.0134	0.1178	0.0288	0.1484	0.313	0.0811	CTRL (B) 304, CTRL (B) 711, CTRL (G) 48, CTRL (G) 52
	5055	SERPINB2	0.0135	0.2745	0.145	0.2332	0.0346	0.3272	CTRL (B) 706
	9741	LAPTM4A	0.0136	0.0914	0.224	0.079	0.143	0.0671	CTRL (B) 304, CTRL (B) 705, CTRL (G) 28, HD 68 (CNpos5), HD 111
	167227	DCP2	0.0136	0.101	0.216	0.0835	0.0636	0.1226	HD 48 (CNpos2), HD 102
	220963	SLC16A9	0.0136	-0.7456	0.0978	-0.6928	0.094	-0.8443	CTRL (B) 212, CTRL (B) 406, CTRL (B) 705, CTRL (B) 803
	79682	MLF1IP	0.0137	-0.1918	0.00329	-0.3115	0.35	-0.1083	CTRL (B) 702, CTRL (B) 904
	80071	CCDC15	0.0137	-0.1711	0.214	-0.1207	0.029	-0.2323	CTRL (B) 202, CTRL (B) 702
	9	NAT1	0.0139	0.1685	0.682	-0.0445	0.000157	0.3214	CTRL (B) 702, HD 68 (CNpos5)
	11064	CNTRL	0.0139	-0.0741	0.0712	-0.0914	0.492	-0.0282	CTRL (B) 304, HD 68 (CNpos5), HD 124
	2635	GBP3	0.014	0.2459	0.137	0.2302	0.0521	0.2451	CTRL (B) 516, CTRL (B) 702, CTRL (B) 803
	340252	ZNF680	0.014	0.156	0.782	0.0306	0.0221	0.1912	CTRL (B) 304, CTRL (B) 504, CTRL (B) 706
	84255	SLC37A3	0.0141	0.2351	0.121	0.2414	0.0976	0.2017	CTRL (B) 202, CTRL (B) 702, CTRL (B) 904, CTRL (G) 28
	650	BMP2	0.0142	0.5117	0.0456	0.6111	0.12	0.4246	HD 69 (FC4pos1)
	2992	GYG1	0.0143	0.1852	0.0877	0.2093	0.191	0.1043	CTRL (B) 202, CTRL (B) 702, HD 48 (CNpos2), HD 124
	25792	CIZ1	0.0144	-0.0601	0.171	-0.0639	0.363	-0.0307	CTRL (B) 202, CTRL (B) 504, CTRL (B) 702, HD 66 (CNneg1), HD 69 (FC4pos1)
	83660	TLN2	0.0144	-0.2259	0.0219	-0.293	0.255	-0.1583	CTRL (B) 202, CTRL (G) 48, HD 66 (CNneg1)
	85477	SCIN	0.0145	-0.5491	0.189	-0.3682	0.11	-0.589	CTRL (B) 713, CTRL (B) 909, CTRL (G) 56, HD 48 (CNpos2), HD 69 (FC4pos1), HD 111
	6300	MAPK12	0.0149	0.3236	0.0421	0.3979	0.144	0.2642	CTRL (B) 702, CTRL (G) 22, HD 48 (CNpos2)
	154743	C7orf60	0.0149	0.1023	0.683	0.036	0.00657	0.1707	CTRL (B) 202, CTRL (B) 702, CTRL (G) 28
	9747	FAM115A	0.015	-0.1418	0.0244	-0.1955	0.438	-0.0665	CTRL (G) 28, CTRL (G) 52
	306	ANXA3	0.0152	0.3888	0.322	0.2386	0.0498	0.3866	CTRL (B) 610, CTRL (B) 712, HD 48 (CNpos2), HD 69 (FC4pos1)
	401251	SAPCD1	0.0152	-0.1456	0.441	-0.0702	0.0137	-0.2317	CTRL (B) 202, CTRL (B) 702
	26224	FBXL3	0.0153	0.0816	0.519	0.0499	0.062	0.1101	CTRL (B) 304, CTRL (B) 702
	55007	FAM118A	0.0153	0.3272	0.914	0.0213	0.00164	0.6296	CTRL (B) 304, CTRL (B) 804, HD 66 (CNneg1)
	65980	BRD9	0.0153	-0.0548	0.163	-0.0458	0.0698	-0.0517	CTRL (B) 202, CTRL (B) 702, CTRL (B) 804, CTRL (B) 906, CTRL (G) 52
	90134	KCNH7	0.0155	0.2788	0.0529	0.3066	0.149	0.2283	CTRL (B) 702, CTRL (B) 902
	9587	MAD2L1BP	0.0157	0.0823	0.0863	0.0915	0.214	0.0632	CTRL (B) 202, CTRL (B) 702, CTRL (G) 28, HD 66 (CNneg1), HD 102
	3769	KCNJ13	0.0158	0.3222	0.356	0.2512	0.015	0.5514	CTRL (B) 702, HD 28, HD 68 (CNpos5), HD 69 (FC4pos1)
	113402	SFT2D1	0.0158	0.1039	0.101	0.1156	0.507	0.037	CTRL (B) 505, CTRL (G) 25, CTRL (G) 48
	79718	TBL1XR1	0.0159	0.0755	0.338	0.0585	0.0915	0.0844	CTRL (B) 202, CTRL (B) 702, CTRL (G) 28, HD 102
	91869	RFT1	0.0159	0.0647	0.276	0.0429	0.00745	0.1021	CTRL (B) 202, CTRL (B) 702, CTRL (B) 906
	4651	MYO10	0.016	0.3347	0.0317	0.4053	0.239	0.2339	CTRL (B) 7, CTRL (B) 202, CTRL (B) 406, CTRL (B) 705, CTRL (G) 52, HD 124
	51031	GLOD4	0.016	-0.0726	0.0332	-0.0868	0.136	-0.0686	CTRL (B) 804, CTRL (B) 902, HD 3 (CBneg2), HD 102
	375790	AGRN	0.016	0.3449	0.0672	0.3801	0.0877	0.3311	CTRL (G) 48
	26278	SACS	0.0161	-0.1163	0.00151	-0.2489	0.628	-0.0321	CTRL (B) 202, CTRL (B) 702, HD 66 (CNneg1)
	23601	CLEC5A	0.0162	0.2595	0.233	0.1824	0.0488	0.3022	CTRL (B) 702, HD 48 (CNpos2)
	5005	ORM2	0.0163	0.263	0.0986	0.2723	0.159	0.2001	CTRL (B) 906
	56848	SPHK2	0.0163	0.0629	0.496	0.0293	0.0531	0.0832	CTRL (B) 304
	10891	PPARGC1A	0.0164	0.5318	0.00624	0.8213	0.712	0.1219	CTRL (B) 202, CTRL (B) 904, CTRL (G) 25, HD 68 (CNpos5), HD 102
	5547	PRCP	0.0165	0.1144	0.157	0.0956	0.0248	0.1295	CTRL (B) 7, CTRL (B) 702, HD 68 (CNpos5), HD 124
	117583	PARD3B	0.0165	0.526	0.14	0.4491	0.032	0.6677	CTRL (B) 702
	3321	IGSF3	0.0166	0.3842	0.241	0.2609	0.0249	0.5563	CTRL (B) 504, HD 66 (CNneg1)
	7587	ZNF37A	0.0166	-0.0913	0.0909	-0.0967	0.145	-0.0664	HD 66 (CNneg1)
	8846	ALKBH1	0.0166	0.0698	0.000578	0.1439	0.922	-0.0039	CTRL (G) 28
	55929	DMAP1	0.0166	-0.0612	0.368	-0.0385	0.193	-0.066	CTRL (B) 702, CTRL (G) 28
	9033	PKD2L1	0.0168	0.5308	0.13	0.467	0.0877	0.5888	HD 66 (CNneg1)
	220929	ZNF438	0.0169	0.2034	0.104	0.1922	0.0724	0.205	CTRL (B) 212, CTRL (B) 304, CTRL (B) 803, CTRL (G) 28
	25798	BRI3	0.0171	0.1489	0.021	0.2019	0.259	0.0812	CTRL (G) 25
	7179	TPTE	0.0173	-1.7443	0.0163	-2.5418	0.506	-0.8125	CTRL (B) 702
	7378	UPP1	0.0173	0.1349	0.249	0.0999	0.0844	0.1231	CTRL (B) 702, CTRL (G) 28, HD 48 (CNpos2)
	11213	IRAK3	0.0173	0.1731	0.0809	0.1823	0.144	0.1532	CTRL (B) 13, CTRL (B) 610, CTRL (B) 713, CTRL (B) 811, CTRL (B) 909, HD 48 (CNpos2), HD 124
	2827	GPR3	0.0174	-0.3729	0.0289	-0.4865	0.358	-0.2133	HD 3 (CBneg2), HD 48 (CNpos2)
	9501	RPH3AL	0.0176	0.189	0.0823	0.2073	0.0423	0.2065	HD 48 (CNpos2)
	27173	SLC39A1	0.0176	0.095	0.191	0.0828	0.113	0.0797	CTRL (B) 110, CTRL (B) 217, CTRL (B) 610, CTRL (B) 712, CTRL (B) 811, CTRL (B) 902, HD 48 (CNpos2),HD 69 (FC4pos1)
	341676	NEK5	0.0176	0.2878	0.0344	0.3772	0.318	0.1828	CTRL (B) 702
	343450	KCNT2	0.0176	2.5522	0.0249	3.6563	0.453	1.0042	CTRL (B) 702, CTRL (B) 902, CTRL (G) 28
	7773	ZNF230	0.0178	0.15	0.595	0.0589	0.0495	0.1744	CTRL (B) 202, CTRL (B) 702, CTRL (G) 28, HD 102
	11030	RBPMS	0.0178	-0.1515	0.118	-0.1521	0.135	-0.1384	CTRL (B) 110, CTRL (B) 217, CTRL (B) 516, CTRL (B) 610, CTRL (B) 702, CTRL (B) 803, HD 28,HD 64 (CNpos6), HD 124
	10205	MPZL2	0.0179	0.1827	0.0331	0.2579	0.24	0.1255	CTRL (B) 110, CTRL (B) 217, CTRL (B) 516, CTRL (B) 610, CTRL (B) 712, CTRL (B) 811, CTRL (B) 911,HD 33, HD 48 (CNpos2), HD 111
	3035	HARS	0.018	-0.0478	0.175	-0.045	0.503	-0.0248	CTRL (B) 202, CTRL (B) 702, CTRL (B) 904, HD 3 (CBneg2), HD 66 (CNneg1), HD 102
	9308	CD83	0.0182	-0.1479	0.0688	-0.1606	0.115	-0.1434	CTRL (B) 702, CTRL (B) 902, CTRL (G) 28, HD 66 (CNneg1)
	118924	FRA10AC1	0.0182	-0.1382	0.00421	-0.2238	0.48	-0.0566	CTRL (B) 202, CTRL (B) 702, CTRL (G) 28
	7468	WHSC1	0.0184	-0.0781	0.0361	-0.1062	0.806	-0.01	CTRL (B) 202, CTRL (B) 902, CTRL (G) 52
	51164	DCTN4	0.0184	0.0802	0.128	0.075	0.0545	0.1068	CTRL (B) 202, HD 102
	59269	HIVEP3	0.0185	-0.1777	0.00969	-0.2936	0.872	-0.0169	CTRL (B) 702, HD 3 (CBneg2), HD 48 (CNpos2), HD 102
	60675	PROK2	0.0186	0.327	0.0539	0.3787	0.231	0.2197	CTRL (B) 202, CTRL (B) 803, CTRL (B) 904
	3084	NRG1	0.0187	0.3997	0.265	0.2859	0.0434	0.4559	CTRL (B) 803, CTRL (G) 28
	6508	SLC4A3	0.0187	-0.2233	0.457	-0.1017	0.012	-0.3239	CTRL (G) 48, HD 66 (CNneg1)
	8187	ZNF239	0.0188	0.1772	0.306	0.1066	0.0274	0.2361	CTRL (G) 28
	55749	CCAR1	0.0189	-0.0662	0.0028	-0.1389	0.51	0.023	CTRL (B) 304
	8028	MLLT10	0.0191	-0.0625	0.0396	-0.1013	0.526	-0.0251	CTRL (B) 304, CTRL (B) 812
	54541	DDIT4	0.0193	0.1926	0.00753	0.2941	0.798	0.0305	CTRL (B) 702, CTRL (B) 803, CTRL (B) 911, HD 48 (CNpos2), HD 69 (FC4pos1), HD 124
	51527	GSKIP	0.0194	0.1472	0.643	0.052	0.156	0.1208	CTRL (B) 202, CTRL (B) 702, CTRL (G) 28
	5608	MAP2K6	0.0195	0.1378	0.399	0.0776	0.0217	0.1709	CTRL (B) 304, HD 68 (CNpos5)
	283991	UBALD2	0.0195	0.1369	0.154	0.126	0.0623	0.1305	CTRL (B) 110, CTRL (B) 217, CTRL (B) 702, CTRL (B) 811, CTRL (B) 902, CTRL (G) 25, CTRL (G) 28
	54532	USP53	0.0197	0.2062	0.232	0.1408	0.0783	0.2432	CTRL (B) 7, CTRL (B) 406, CTRL (B) 705, CTRL (B) 803, HD 48 (CNpos2)
	8698	S1PR4	0.0201	0.1349	0.119	0.1317	0.22	0.0787	HD 48 (CNpos2), HD 124
	4157	MC1R	0.0202	-0.1732	0.0572	-0.1964	0.193	-0.16	CTRL (B) 702, CTRL (G) 28
	7803	PTP4A1	0.0202	0.1231	0.136	0.1349	0.0686	0.1441	CTRL (B) 202, CTRL (B) 304, CTRL (B) 702, CTRL (G) 28, HD 102
	23484	LEPROTL1	0.0202	0.0719	0.141	0.0764	0.13	0.0646	CTRL (B) 202, CTRL (B) 702, HD 102
	57035	C1orf63	0.0203	0.1116	0.0929	0.1177	0.184	0.0865	CTRL (B) 706
	10051	SMC4	0.0204	-0.065	0.0314	-0.1176	0.569	-0.0289	CTRL (B) 304, CTRL (B) 504, CTRL (B) 706, HD 111
	80895	ILKAP	0.0204	-0.0571	0.433	-0.0286	0.0524	-0.0797	CTRL (B) 304, CTRL (B) 706, CTRL (B) 804, CTRL (B) 902, CTRL (G) 28
	3217	HOXB7	0.0205	-0.3578	0.0229	-0.4872	0.483	-0.1674	CTRL (B) 702, HD 124
	55356	SLC22A15	0.0205	0.1605	0.0601	0.2126	0.325	0.0977	CTRL (B) 505
	5272	SERPINB9	0.0206	0.1083	0.0147	0.1669	0.172	0.09	CTRL (B) 505, CTRL (B) 909, HD 48 (CNpos2), HD 124
	255631	COL24A1	0.0206	0.3418	0.0254	0.4695	0.185	0.2819	CTRL (G) 28
	1114	CHGB	0.0207	-0.7515	0.000884	-1.3626	0.463	0.4133	CTRL (B) 702, CTRL (B) 902, CTRL (G) 28, HD 66 (CNneg1), HD 102
	51703	ACSL5	0.0209	-0.0755	0.252	-0.0515	0.0741	-0.0889	CTRL (B) 13, CTRL (B) 110, CTRL (B) 217, CTRL (B) 610, CTRL (B) 712, CTRL (B) 911, CTRL (G) 28,HD 33, HD 48 (CNpos2), HD 69 (FC4pos1)
	114908	TMEM123	0.021	0.1359	0.519	0.0651	0.00818	0.2141	CTRL (B) 7, CTRL (B) 406, CTRL (B) 803, HD 68 (CNpos5)
	55454	CSGALNACT2	0.0211	0.1051	0.439	0.0759	0.0322	0.1333	CTRL (B) 304, CTRL (G) 28, HD 48 (CNpos2)
	6280	S100A9	0.0214	0.2602	0.458	0.1211	0.0689	0.2423	CTRL (B) 110, CTRL (B) 202, CTRL (B) 712, CTRL (B) 811, HD 28, HD 69 (FC4pos1), HD 111
	10142	AKAP9	0.0216	-0.075	0.0292	-0.1103	0.778	-0.0138	CTRL (B) 304
	253558	LCLAT1	0.0216	0.1243	0.0281	0.1725	0.192	0.096	CTRL (B) 202, CTRL (B) 702, CTRL (G) 28
	84641	HIATL1	0.0217	0.1226	0.311	0.0959	0.156	0.1034	CTRL (B) 504, CTRL (B) 702
	8809	IL18R1	0.0218	0.1911	0.0314	0.3116	0.209	0.1322	CTRL (B) 712, HD 48 (CNpos2), HD 69 (FC4pos1), HD 124
	23452	ANGPTL2	0.0218	0.527	0.31	0.3304	0.0415	0.7651	CTRL (B) 505, CTRL (B) 804
	960	CD44	0.0221	0.0856	0.129	0.0744	0.0604	0.1021	CTRL (B) 13, CTRL (B) 110, CTRL (B) 610, CTRL (B) 712, CTRL (B) 811, HD 64 (CNpos6), HD 69 (FC4pos1),HD 111
	4634	MYL3	0.0221	-30	1	-3.2213	N/A	N/A	HD 68 (CNpos5), HD 69 (FC4pos1)
	11098	PRSS23	0.0223	-0.285	0.0406	-0.3573	0.176	-0.2588	CTRL (B) 702, HD 68 (CNpos5), HD 111
	5864	RAB3A	0.0224	0.1245	0.313	0.0751	0.0434	0.1624	CTRL (B) 202, CTRL (B) 702, CTRL (B) 902, CTRL (G) 22, CTRL (G) 28, HD 66 (CNneg1)
	4599	MX1	0.0225	0.4603	0.134	0.4413	0.00306	0.7719	CTRL (G) 28, HD 48 (CNpos2)
	6605	SMARCE1	0.0227	-0.0522	0.359	-0.0307	0.0145	-0.0835	CTRL (B) 702, HD 3 (CBneg2), HD 68 (CNpos5)
	10199	MPHOSPH10	0.0227	-0.0815	0.0446	-0.0983	0.13	-0.0801	CTRL (B) 202, CTRL (B) 304, CTRL (B) 504, CTRL (B) 706, HD 102
	339745	SPOPL	0.0227	0.1214	0.4	0.082	0.0804	0.1531	CTRL (B) 304, CTRL (B) 505
	116211	TM4SF19	0.0228	-0.3887	0.0281	-0.5416	0.0771	-0.4211	CTRL (B) 504
	1195	CLK1	0.0229	0.0946	0.781	0.0249	0.0418	0.0997	CTRL (B) 304, CTRL (B) 505, CTRL (G) 52
	29122	PRSS50	0.0229	0.7259	0.0673	0.8126	0.224	0.5748	HD 48 (CNpos2)
	445328	ARHGEF35	0.0229	-0.2459	0.482	-0.1008	0.0139	-0.4062	CTRL (B) 702
	7100	TLR5	0.023	0.2357	0.0954	0.2433	0.141	0.209	CTRL (G) 56, HD 48 (CNpos2), HD 111
	9289	GPR56	0.023	-0.2475	0.0705	-0.2716	0.171	-0.2237	HD 64 (CNpos6), HD 111
	25797	QPCT	0.023	0.2313	0.112	0.2284	0.0773	0.2265	CTRL (B) 202, CTRL (B) 702, CTRL (G) 28, HD 68 (CNpos5), HD 102
	55179	FAIM	0.023	-0.1372	0.278	-0.0894	0.0145	-0.2284	CTRL (B) 304, HD 68 (CNpos5)
	119467	CLRN3	0.023	0.8579	0.193	0.6413	0.027	1.3931	CTRL (B) 702
	1604	CD55	0.0231	0.2105	0.041	0.2731	0.156	0.1704	CTRL (B) 505, CTRL (B) 902, HD 102
	60489	APOBEC3G	0.0232	-0.1173	0.475	-0.0592	0.00194	-0.2462	CTRL (B) 202, CTRL (B) 702, HD 28, HD 68 (CNpos5), HD 124
	10752	CHL1	0.0233	-0.372	0.025	-0.4751	0.122	-0.4044	CTRL (B) 702, CTRL (B) 904, CTRL (G) 28, CTRL (G) 52, HD 66 (CNneg1), HD 102
	830	CAPZA2	0.0235	0.1512	0.86	0.0209	0.0357	0.1831	CTRL (B) 702, HD 3 (CBneg2), HD 102
	10903	MTMR11	0.0235	0.1368	0.0936	0.1424	0.126	0.1355	CTRL (B) 202, CTRL (B) 712, CTRL (B) 906, CTRL (G) 28, HD 48 (CNpos2)
	55432	YOD1	0.0237	0.0938	0.527	0.059	0.135	0.0901	CTRL (G) 28, CTRL (G) 52
	3458	IFNG	0.0239	-0.3224	0.0104	-0.4859	0.264	-0.2506	CTRL (B) 702
	90249	UNC5A	0.0239	0.2633	0.505	0.1242	0.0267	0.3744	CTRL (G) 22
	80832	APOL4	0.0241	-0.3861	0.118	-0.3766	0.044	-0.5009	CTRL (B) 110, CTRL (B) 610, CTRL (B) 712
	3157	HMGCS1	0.0242	-0.0626	0.027	-0.1116	0.577	-0.0228	CTRL (B) 202, CTRL (B) 504, CTRL (B) 702, HD 3 (CBneg2), HD 102
	10180	RBM6	0.0243	-0.0943	0.184	-0.0871	0.0407	-0.1087	CTRL (B) 304, CTRL (B) 522, CTRL (B) 706, CTRL (B) 906, CTRL (G) 22, CTRL (G) 28
	8530	CST7	0.0244	0.2393	0.0313	0.3304	0.668	0.0617	HD 48 (CNpos2)
	55140	ELP3	0.0244	-0.0826	0.317	-0.0514	0.0968	-0.0918	CTRL (B) 202, CTRL (B) 702, CTRL (G) 28, HD 66 (CNneg1), HD 102
	929	CD14	0.0245	0.1515	0.149	0.1439	0.0536	0.1589	CTRL (B) 110, CTRL (B) 516, CTRL (B) 610, CTRL (B) 712, CTRL (B) 911, CTRL (G) 56, HD 28,HD 64 (CNpos6), HD 69 (FC4pos1), HD 111
	2589	GALNT1	0.0245	0.0656	0.342	0.0569	0.356	0.0368	CTRL (B) 702, HD 68 (CNpos5)
	2625	GATA3	0.0245	-0.1386	0.00902	-0.1989	0.814	-0.0225	HD 3 (CBneg2)
	8601	RGS20	0.0245	-0.3597	0.414	-0.1997	0.095	-0.4119	CTRL (B) 705, HD 66 (CNneg1), HD 124
	51001	MTERFD1	0.0245	-0.1069	0.0626	-0.1111	0.0525	-0.1414	CTRL (B) 304, CTRL (G) 28, HD 66 (CNneg1)
	55284	UBE2W	0.0245	0.1156	0.563	0.0558	0.0781	0.1304	CTRL (B) 202, CTRL (B) 702, CTRL (G) 28, CTRL (G) 52
	23200	ATP11B	0.0246	0.1065	0.628	0.0449	0.033	0.1486	CTRL (B) 304, CTRL (B) 702, CTRL (B) 902, CTRL (G) 28, CTRL (G) 52
	51166	AADAT	0.0247	1.8222	0.195	1.4749	0.0702	2.3421	CTRL (B) 304, CTRL (B) 702, CTRL (G) 28
	1861	TOR1A	0.0248	0.0791	0.234	0.0646	0.0557	0.0898	CTRL (B) 202, CTRL (B) 712, CTRL (G) 28, HD 102
	55197	RPRD1A	0.025	0.0566	0.597	0.0294	0.156	0.06	CTRL (B) 202, CTRL (B) 504, CTRL (G) 28, HD 102
	26022	TMEM98	0.0251	-0.8296	0.00826	-1.3662	0.801	-0.1475	CTRL (B) 505, CTRL (B) 804
	5909	RAP1GAP	0.0252	0.5312	0.379	0.3119	0.0325	0.6408	CTRL (B) 902, HD 3 (CBneg2), HD 66 (CNneg1)
	6293	VPS52	0.0253	-0.0493	0.359	-0.0309	0.0294	-0.0626	CTRL (B) 702, HD 69 (FC4pos1)
	4174	MCM5	0.0254	-0.099	0.456	-0.0483	0.0214	-0.1312	CTRL (B) 702, CTRL (B) 804, CTRL (B) 902, CTRL (G) 28, HD 28, HD 68 (CNpos5), HD 111
	51714	SELT	0.0254	0.1049	0.529	0.0543	0.163	0.0856	CTRL (B) 202, CTRL (B) 702, HD 102
	84561	SLC12A8	0.0255	0.3638	0.0395	0.4728	0.293	0.2506	HD 66 (CNneg1)
	5784	PTPN14	0.0258	0.2401	0.164	0.2147	0.0749	0.2989	CTRL (B) 803, CTRL (B) 904
	6834	SURF1	0.0258	0.0676	0.0674	0.0792	0.499	0.0351	HD 3 (CBneg2)
	113174	SAAL1	0.0258	-0.0942	0.268	-0.0636	0.0594	-0.1252	CTRL (B) 702
	4807	NHLH1	0.0259	0.1997	0.214	0.1587	0.0369	0.2739	HD 28
	326625	MMAB	0.0259	-0.105	0.15	-0.087	0.162	-0.1158	CTRL (B) 702, CTRL (B) 904, CTRL (G) 25, CTRL (G) 28
	9253	NUMBL	0.026	-0.1117	0.073	-0.1296	0.142	-0.0944	CTRL (B) 505, CTRL (B) 902
	83452	RAB33B	0.026	0.1288	0.247	0.1272	0.194	0.1078	CTRL (B) 202, CTRL (B) 304, CTRL (B) 803, CTRL (B) 902, HD 48 (CNpos2), HD 69 (FC4pos1), HD 124
	4938	OAS1	0.0263	0.3154	0.192	0.257	0.00642	0.5324	CTRL (B) 702, CTRL (B) 909, CTRL (G) 56, HD 48 (CNpos2)
	10474	TADA3	0.0263	0.052	0.515	0.0254	0.017	0.0721	CTRL (B) 803, CTRL (G) 22, CTRL (G) 28, HD 3 (CBneg2), HD 68 (CNpos5), HD 102
	3420	IDH3B	0.0264	-0.0375	0.122	-0.039	0.126	-0.0571	CTRL (B) 202, CTRL (B) 702, HD 3 (CBneg2), HD 102
	5394	EXOSC10	0.0264	-0.0667	0.342	-0.0432	0.205	-0.0595	CTRL (B) 304, CTRL (B) 902, CTRL (G) 22, HD 124
	10814	CPLX2	0.0264	0.3839	0.122	0.3962	0.039	0.4915	CTRL (B) 902, CTRL (G) 48, HD 66 (CNneg1), HD 102
	3429	IFI27	0.0265	0.5994	0.408	0.2593	0.133	0.5108	CTRL (B) 712, CTRL (B) 902, HD 68 (CNpos5)
	23164	MPRIP	0.0265	-0.0659	0.104	-0.0833	0.441	-0.0264	HD 3 (CBneg2), HD 66 (CNneg1)
	79035	NABP2	0.0265	-0.0793	0.266	-0.0457	0.132	-0.1009	CTRL (G) 52, HD 66 (CNneg1)
	5319	PLA2G1B	0.0266	-1.2333	0.235	-0.8571	0.0209	-2.7235	HD 102
	8893	EIF2B5	0.0266	-0.059	0.346	-0.0348	0.118	-0.065	CTRL (B) 522, CTRL (G) 28, HD 3 (CBneg2), HD 68 (CNpos5)
	3595	IL12RB2	0.0267	0.228	0.00426	0.4317	0.707	0.0521	HD 66 (CNneg1), HD 102
	1456	CSNK1G3	0.0268	0.0701	0.61	0.039	0.0678	0.0753	CTRL (B) 202, CTRL (G) 28, CTRL (G) 52, HD 102
	575	BAI1	0.0269	-0.177	0.152	-0.1421	0.097	-0.1985	CTRL (G) 48, HD 66 (CNneg1)
	1942	EFNA1	0.0269	0.2396	0.323	0.1494	0.0234	0.3639	CTRL (B) 110, CTRL (B) 202, CTRL (B) 516, CTRL (B) 702, CTRL (B) 902, HD 69 (FC4pos1)
	58484	NLRC4	0.0269	0.1599	0.151	0.1426	0.158	0.1305	CTRL (B) 202, CTRL (B) 702
	116987	AGAP1	0.0269	-0.2791	0.0371	-0.3665	0.189	-0.2453	CTRL (B) 202, CTRL (B) 702, CTRL (B) 804, HD 66 (CNneg1), HD 102
	8503	PIK3R3	0.027	-0.1738	0.416	-0.093	0.0102	-0.2774	CTRL (B) 504, CTRL (B) 702, CTRL (B) 904, HD 48 (CNpos2), HD 69 (FC4pos1)
	28970	C11orf54	0.027	0.0978	0.491	0.0424	0.0457	0.1323	CTRL (B) 902
	28999	KLF15	0.0271	0.5166	0.0372	0.6721	0.217	0.4523	CTRL (B) 202, CTRL (B) 406, CTRL (B) 803, CTRL (G) 52, HD 48 (CNpos2), HD 124
	64786	TBC1D15	0.0271	0.0961	0.497	0.0539	0.0568	0.1021	CTRL (B) 304, CTRL (B) 702, CTRL (G) 22, CTRL (G) 48, HD 48 (CNpos2), HD 124
	162282	ANKFN1	0.0271	-3.9298	0.667	-0.6796	0.435	-2.4238	CTRL (B) 212, CTRL (B) 705, CTRL (B) 803
	10434	LYPLA1	0.0272	0.0708	0.728	0.0269	0.126	0.0673	CTRL (G) 28, CTRL (G) 52, HD 3 (CBneg2)
	51593	SRRT	0.0272	-0.0578	0.17	-0.0624	0.351	-0.0357	CTRL (B) 202, CTRL (B) 522, CTRL (B) 702, CTRL (B) 804, CTRL (B) 904, CTRL (G) 22, CTRL (G) 48,HD 48 (CNpos2), HD 124
	65251	ZNF649	0.0272	-0.1005	0.0322	-0.1593	0.44	-0.0461	CTRL (B) 304
	2219	FCN1	0.0273	0.1479	0.163	0.1406	0.0531	0.1685	HD 124
	10966	RAB40B	0.0274	-0.1358	0.201	-0.1112	0.0242	-0.1731	CTRL (B) 804, HD 3 (CBneg2), HD 66 (CNneg1), HD 102
	197335	WDR90	0.0275	-0.1102	0.151	-0.1123	0.254	-0.073	CTRL (G) 22, CTRL (G) 28
	254013	METTL20	0.0275	0.1314	0.158	0.119	0.0162	0.2382	CTRL (B) 702, CTRL (B) 904
	26146	TRAF3IP1	0.0278	-0.0995	0.203	-0.0782	0.269	-0.0747	CTRL (B) 706, CTRL (G) 28, HD 68 (CNpos5)
	4502	MT2A	0.0279	0.2365	0.0234	0.3709	0.457	0.102	HD 48 (CNpos2), HD 69 (FC4pos1), HD 111
	7314	UBB	0.0279	0.2044	0.123	0.2158	0.399	0.1052	CTRL (B) 202, CTRL (G) 25
	8942	KYNU	0.0279	0.1737	0.0745	0.193	0.295	0.1221	CTRL (B) 713, CTRL (B) 909, CTRL (G) 56
	65084	TMEM135	0.0279	0.0872	0.133	0.096	0.383	0.0482	CTRL (B) 202, CTRL (B) 304, HD 102
	81562	LMAN2L	0.0279	0.0512	0.0574	0.0659	0.168	0.046	CTRL (B) 202, CTRL (B) 902, CTRL (G) 28, HD 48 (CNpos2)
	4773	NFATC2	0.028	-0.1688	0.0057	-0.3099	0.643	-0.0516	CTRL (B) 713, CTRL (B) 909
	8649	LAMTOR3	0.0281	0.1153	0.673	0.0442	0.0654	0.1183	CTRL (B) 202, CTRL (B) 702, HD 102
	55851	PSENEN	0.0281	0.1071	0.034	0.143	0.567	0.0312	CTRL (B) 706, HD 68 (CNpos5)
	5734	PTGER4	0.0283	-0.0892	0.0765	-0.1222	0.513	-0.0411	CTRL (B) 702, CTRL (B) 906, HD 3 (CBneg2)
	5900	RALGDS	0.0283	-0.098	0.0188	-0.1306	0.415	-0.0535	CTRL (B) 110, CTRL (B) 202, CTRL (B) 516, CTRL (B) 712, CTRL (B) 811, CTRL (B) 902, HD 111
	57862	ZNF410	0.0283	0.0545	0.0501	0.0729	0.707	0.0112	CTRL (G) 28, HD 48 (CNpos2), HD 124
	285513	GPRIN3	0.0284	-0.1167	0.0174	-0.1908	0.411	-0.0669	CTRL (B) 202, CTRL (B) 803
	925	CD8A	0.029	-0.2071	0.204	-0.1635	0.07	-0.2634	HD 66 (CNneg1)
	2529	FUT7	0.029	0.1626	0.254	0.138	0.101	0.1333	HD 66 (CNneg1)
	90196	SYS1	0.0292	0.0473	0.175	0.0482	0.854	0.0063	CTRL (B) 706, CTRL (G) 28
	718	C3	0.0293	-0.2275	0.00352	-0.4439	0.974	0.0044	CTRL (B) 713, CTRL (B) 909, CTRL (G) 56, HD 28, HD 111
	28962	OSTM1	0.0293	0.0752	0.493	0.0565	0.094	0.082	CTRL (B) 702, CTRL (G) 28, HD 66 (CNneg1), HD 102
	5650	KLK7	0.0296	-14.7021	N/A	N/A	0.938	-16.7141	CTRL (B) 702, CTRL (B) 902, HD 66 (CNneg1), HD 102
	145270	PRIMA1	0.0296	-15.8044	0.854	-30	N/A	N/A	CTRL (B) 505, CTRL (B) 804
	6663	SOX10	0.0297	0.2235	0.663	0.0962	0.0643	0.3014	CTRL (B) 505, CTRL (B) 804
	8100	IFT88	0.0297	-0.101	0.0212	-0.1671	0.429	-0.0488	CTRL (B) 304, CTRL (G) 28, HD 68 (CNpos5), HD 124
	5211	PFKL	0.0298	-0.066	0.00969	-0.116	0.722	-0.015	CTRL (B) 702, HD 102
	25912	C1orf43	0.0298	0.061	0.266	0.0434	0.364	0.0409	CTRL (G) 52
	64388	GREM2	0.0299	-0.2891	0.00928	-0.5004	0.805	0.0453	CTRL (G) 28, HD 3 (CBneg2), HD 66 (CNneg1)
	5266	PI3	0.03	0.363	0.596	0.1171	0.00205	0.6901	CTRL (B) 702
	55937	APOM	0.0301	-0.1241	0.974	-0.0026	0.00273	-0.2743	CTRL (B) 202, HD 68 (CNpos5)
	2146	EZH2	0.0302	-0.1046	0.0835	-0.1034	0.161	-0.1111	CTRL (B) 702, HD 48 (CNpos2), HD 111
	8804	CREG1	0.0302	0.121	0.0868	0.141	0.361	0.0662	CTRL (B) 702, CTRL (G) 25, CTRL (G) 52, HD 3 (CBneg2)
	55605	KIF21A	0.0302	-0.1588	0.00882	-0.2867	0.627	-0.0557	CTRL (B) 202, CTRL (B) 702
	143241	DYDC1	0.0302	-3.6701	0.732	-1.0993	N/A	N/A	CTRL (B) 702
	256435	ST6GALNAC3	0.0302	0.1813	0.0376	0.26	0.507	0.0802	CTRL (B) 505, CTRL (B) 804
	1400	CRMP1	0.0303	-0.2816	0.00122	-0.5591	0.519	0.1325	CTRL (B) 902, HD 3 (CBneg2), HD 66 (CNneg1)
	353345	GPR141	0.0304	0.1824	0.103	0.2206	0.264	0.1361	CTRL (B) 202
	1025	CDK9	0.0307	-0.0406	0.207	-0.043	0.26	-0.0308	CTRL (B) 304, CTRL (B) 902, CTRL (G) 48
	287	ANK2	0.0308	-0.6966	0.922	0.0409	0.0301	-1.1119	CTRL (B) 702, HD 3 (CBneg2), HD 66 (CNneg1), HD 102
	41	ASIC1	0.031	0.2987	0.485	0.1302	0.0173	0.531	CTRL (B) 803, CTRL (G) 28, HD 19, HD 66 (CNneg1)
	5214	PFKP	0.031	-0.0958	0.188	-0.0804	0.244	-0.0762	CTRL (B) 702, CTRL (B) 904, HD 48 (CNpos2), HD 102
	9678	PHF14	0.0314	-0.075	0.0196	-0.1192	0.588	-0.0272	CTRL (B) 702, HD 66 (CNneg1), HD 102
	254531	LPCAT4	0.0314	-0.067	0.175	-0.0571	0.116	-0.0796	CTRL (B) 202, CTRL (B) 902, CTRL (G) 22, HD 66 (CNneg1)
	9159	PCSK7	0.0316	-0.0649	0.281	-0.0499	0.132	-0.0582	CTRL (B) 112, CTRL (B) 522, CTRL (B) 719, CTRL (B) 804, CTRL (G) 22, CTRL (G) 28, HD 66 (CNneg1),HD 69 (FC4pos1)
	53831	GPR84	0.0316	0.2575	0.133	0.2556	0.344	0.1503	CTRL (B) 110, CTRL (B) 712, CTRL (B) 811
	1944	EFNA3	0.0317	0.1053	0.013	0.1565	0.513	0.0561	CTRL (B) 702, CTRL (B) 902, HD 66 (CNneg1)
	7852	CXCR4	0.0317	0.1123	0.0906	0.1386	0.184	0.0956	CTRL (B) 803, CTRL (B) 909, HD 48 (CNpos2)
	26054	SENP6	0.0317	0.0631	0.908	-0.0064	0.0226	0.1202	CTRL (B) 304, HD 102
	9537	TP53I11	0.0318	0.1926	0.109	0.2142	0.341	0.102	HD 33, HD 66 (CNneg1)
	9419	CRIPT	0.032	0.0959	0.227	0.0793	0.49	0.0442	CTRL (B) 202, CTRL (B) 304, CTRL (B) 702, CTRL (G) 22, CTRL (G) 48, HD 48 (CNpos2), HD 69 (FC4pos1)
	91408	BTF3L4	0.0321	0.0745	0.365	0.0502	0.313	0.0523	CTRL (B) 202, CTRL (B) 702, CTRL (G) 28
	8900	CCNA1	0.0322	0.4384	0.0318	0.6218	0.409	0.2486	CTRL (B) 202, CTRL (B) 702, CTRL (B) 804, CTRL (G) 28, HD 68 (CNpos5)
	26301	GBGT1	0.0322	0.1235	0.138	0.1262	0.175	0.1056	CTRL (B) 202, CTRL (B) 304, CTRL (B) 702, CTRL (G) 28, CTRL (G) 56
	11184	MAP4K1	0.0323	-0.0955	0.242	-0.0773	0.177	-0.0955	CTRL (G) 56
	196951	FAM227B	0.0323	-0.1867	0.0131	-0.2797	0.388	-0.115	CTRL (B) 702
	341947	COX8C	0.0323	1.8889	0.183	1.7942	0.436	1.4065	CTRL (B) 702
	6863	TAC1	0.0325	-12.7757	N/A	N/A	0.968	-12.285	CTRL (B) 702, CTRL (B) 902, CTRL (G) 28, HD 66 (CNneg1), HD 102
	136647	MPLKIP	0.0327	0.0732	0.059	0.0841	0.684	0.0228	CTRL (G) 25
	4245	MGAT1	0.0328	0.0673	0.033	0.1095	0.391	0.0313	CTRL (B) 202, CTRL (B) 906, HD 48 (CNpos2), HD 124
	51191	HERC5	0.0328	0.4409	0.0695	0.5406	0.00342	0.7603	CTRL (G) 28, HD 48 (CNpos2), HD 69 (FC4pos1)
	152789	JAKMIP1	0.0328	-0.2069	0.245	-0.1489	0.0705	-0.2811	CTRL (B) 804, CTRL (B) 902
	1662	DDX10	0.0329	-0.0836	0.153	-0.0768	0.283	-0.0627	CTRL (B) 202, CTRL (B) 702, CTRL (G) 28, HD 66 (CNneg1)
	944	TNFSF8	0.0331	0.0838	0.0225	0.1334	0.449	0.0405	CTRL (B) 202, CTRL (B) 702
	8607	RUVBL1	0.0331	-0.0753	0.718	-0.0163	0.102	-0.1051	CTRL (B) 202, CTRL (B) 702, CTRL (B) 804, CTRL (G) 25, CTRL (G) 28, HD 3 (CBneg2), HD 68 (CNpos5)
	23161	SNX13	0.0332	0.0822	0.782	0.0226	0.0717	0.121	CTRL (B) 202, CTRL (B) 702, HD 68 (CNpos5)
	85027	SMIM3	0.0332	0.113	0.115	0.1191	0.267	0.0656	CTRL (B) 702
	6276	S100A5	0.0334	-0.1835	0.468	-0.0848	0.0308	-0.3234	HD 48 (CNpos2)
	3290	HSD11B1	0.0338	0.325	0.127	0.3401	0.0779	0.3758	CTRL (B) 7, CTRL (B) 304, CTRL (B) 505, CTRL (B) 804, CTRL (B) 902, CTRL (G) 48
	55425	KIAA1704	0.0338	-0.0902	0.00782	-0.166	0.691	-0.0205	CTRL (B) 202, CTRL (B) 702, HD 66 (CNneg1), HD 102
	1760	DMPK	0.0339	-0.1192	0.032	-0.1771	0.306	-0.0796	CTRL (B) 702, CTRL (G) 28, HD 19, HD 124
	89781	HPS4	0.0339	-0.0637	0.297	-0.0528	0.028	-0.0825	CTRL (B) 112, CTRL (B) 202, CTRL (B) 804, CTRL (B) 902, CTRL (G) 22, HD 19, HD 66 (CNneg1)
	7707	ZNF148	0.034	0.067	0.305	0.0575	0.149	0.0801	CTRL (B) 202, CTRL (B) 702
	11147	HHLA3	0.0341	0.1485	0.139	0.1481	0.0323	0.193	CTRL (B) 304, HD 48 (CNpos2), HD 69 (FC4pos1)
	55658	RNF126	0.0341	-0.0693	0.132	-0.0738	0.196	-0.0566	CTRL (B) 304, HD 66 (CNneg1)
	54536	EXOC6	0.0343	0.1179	0.222	0.1144	0.115	0.1134	CTRL (B) 202, CTRL (B) 304, CTRL (B) 906
	24148	PRPF6	0.0345	-0.0546	0.227	-0.0518	0.171	-0.0478	CTRL (B) 304, CTRL (B) 711, CTRL (B) 902, CTRL (G) 28, HD 3 (CBneg2)
	3683	ITGAL	0.0347	-0.0783	0.0248	-0.1333	0.876	-0.0075	CTRL (B) 702, HD 3 (CBneg2)
	4082	MARCKS	0.0347	0.2047	0.13	0.209	0.0419	0.2585	CTRL (B) 202, CTRL (B) 705, CTRL (B) 803, CTRL (G) 28, HD 3 (CBneg2), HD 68 (CNpos5)
	4257	MGST1	0.0347	0.1606	0.52	0.069	0.0306	0.224	CTRL (B) 7, CTRL (B) 212, CTRL (B) 406, CTRL (B) 705, CTRL (B) 803
	5333	PLCD1	0.0347	-0.0761	0.213	-0.0683	0.358	-0.0518	CTRL (B) 705, CTRL (B) 803, HD 48 (CNpos2), HD 124
	92255	LMBRD2	0.0347	-0.0975	0.0102	-0.211	0.877	0.0109	CTRL (G) 28
	92335	STRADA	0.0347	0.0484	0.0914	0.0688	0.202	0.0413	CTRL (B) 702
	114881	OSBPL7	0.0347	-0.0914	0.267	-0.0668	0.143	-0.0899	CTRL (G) 22, CTRL (G) 48
	29940	DSE	0.0348	0.1268	0.369	0.0852	0.0357	0.1757	CTRL (B) 217, CTRL (B) 516, CTRL (B) 610, CTRL (B) 713, CTRL (B) 811, CTRL (B) 902, HD 28,HD 68 (CNpos5)
	439921	MXRA7	0.0348	-0.294	0.0144	-0.5034	0.493	-0.134	CTRL (G) 25, CTRL (G) 52, HD 3 (CBneg2), HD 66 (CNneg1), HD 124
	56245	C21orf62	0.0349	0.1935	0.74	0.0587	0.0103	0.3611	HD 48 (CNpos2), HD 69 (FC4pos1)
	942	CD86	0.035	0.1062	0.142	0.1026	0.222	0.0932	CTRL (B) 713, CTRL (B) 909, CTRL (G) 56, HD 28, HD 111
	8519	IFITM1	0.035	0.1747	0.393	0.108	0.0198	0.2315	CTRL (B) 13, CTRL (B) 110, CTRL (B) 610, CTRL (B) 712, CTRL (B) 911, HD 33, HD 48 (CNpos2),HD 69 (FC4pos1), HD 111
	64965	MRPS9	0.0352	-0.0815	0.599	-0.0269	0.0345	-0.133	CTRL (B) 304, CTRL (B) 706
	7155	TOP2B	0.0353	-0.0656	0.0277	-0.0876	0.565	-0.0266	CTRL (B) 202, CTRL (B) 304, CTRL (G) 28, HD 68 (CNpos5)
	149628	PYHIN1	0.0354	-0.1459	0.335	-0.0985	0.0214	-0.2186	CTRL (B) 702
	2153	F5	0.0357	0.2222	0.423	0.1118	0.027	0.3263	HD 68 (CNpos5)
	51559	NT5DC3	0.0358	0.1927	0.0114	0.3449	0.653	0.0571	CTRL (B) 702, CTRL (B) 902, CTRL (G) 28, HD 66 (CNneg1)
	8825	LIN7A	0.0361	0.1956	0.201	0.1823	0.217	0.1465	CTRL (B) 202, CTRL (B) 702, CTRL (B) 904, CTRL (G) 28, HD 68 (CNpos5), HD 124
	643376	BTBD18	0.0361	0.2139	0.252	0.269	0.143	0.2449	HD 48 (CNpos2), HD 124
	22976	PAXIP1	0.0362	-0.0607	0.114	-0.067	0.26	-0.0526	CTRL (B) 202, CTRL (B) 304, CTRL (B) 706, CTRL (B) 804, CTRL (B) 902, HD 124
	3203	HOXA6	0.0363	-0.8572	0.16	-0.7605	0.114	-1.1082	CTRL (B) 702
	55640	FLVCR2	0.0363	0.1465	0.196	0.1417	0.0978	0.1421	CTRL (B) 202, CTRL (B) 702, HD 33, HD 48 (CNpos2)
	116729	PPP1R27	0.0363	0.5019	0.337	0.3177	0.0602	0.7196	CTRL (B) 906
	400451	FAM174B	0.0365	0.1865	0.00948	0.3276	0.494	0.0919	CTRL (B) 304, CTRL (B) 702, CTRL (G) 28, HD 66 (CNneg1)
	5610	EIF2AK2	0.0367	0.2809	0.155	0.2632	0.013	0.4739	CTRL (B) 202, CTRL (B) 702, CTRL (G) 25, HD 48 (CNpos2), HD 69 (FC4pos1)
	2558	GABRA5	0.0368	-5.7554	0.673	-1.3151	N/A	N/A	CTRL (B) 902, CTRL (G) 28, HD 66 (CNneg1), HD 102
	6330	SCN4B	0.0368	0.3159	0.106	0.3448	0.0668	0.4012	CTRL (B) 902
	55745	AP5M1	0.0368	0.0437	0.98	-0.0013	0.00671	0.0836	CTRL (B) 202, CTRL (B) 702, CTRL (G) 28, HD 3 (CBneg2), HD 66 (CNneg1)
	84945	ABHD13	0.0368	0.0968	0.92	-0.0098	0.0126	0.133	CTRL (B) 202, CTRL (B) 702, CTRL (B) 902
	55741	EDEM2	0.0369	0.0705	0.0623	0.0852	0.616	0.0203	CTRL (B) 706, CTRL (B) 902, CTRL (G) 28, HD 3 (CBneg2), HD 68 (CNpos5), HD 124
	55757	UGGT2	0.0369	0.1887	0.122	0.1882	0.274	0.1579	CTRL (B) 202, CTRL (B) 304
	84988	PPP1R16A	0.0369	-0.0997	0.288	-0.0759	0.0568	-0.1212	CTRL (G) 48
	84925	DIRC2	0.037	0.1469	0.043	0.2089	0.477	0.0699	CTRL (B) 202, CTRL (B) 304, CTRL (B) 504, CTRL (B) 702
	5000	ORC4	0.0371	0.0574	0.978	-0.0012	0.0256	0.0868	CTRL (B) 202, CTRL (B) 702, HD 48 (CNpos2)
	9218	VAPA	0.0371	0.1191	0.129	0.132	0.358	0.0599	CTRL (B) 202, CTRL (B) 702, HD 102
	9796	PHYHIP	0.0371	1.7334	0.128	1.9669	0.269	1.4391	CTRL (B) 902, HD 66 (CNneg1)
	5154	PDGFA	0.0373	0.2764	0.0746	0.3006	0.226	0.2557	HD 28
	23035	PHLPP2	0.0373	-0.0972	0.117	-0.104	0.325	-0.0696	CTRL (G) 28, HD 66 (CNneg1)
	55824	PAG1	0.0373	0.0968	0.999	-0.0001	0.00414	0.2097	CTRL (B) 909
	631	BFSP1	0.0376	-0.2737	0.0602	-0.3311	0.211	-0.2651	CTRL (B) 505, CTRL (G) 28, HD 66 (CNneg1)
	85377	MICALL1	0.0378	-0.0794	0.622	-0.0293	0.0257	-0.1088	CTRL (B) 202, CTRL (B) 702, CTRL (B) 804, HD 3 (CBneg2)
	64708	COPS7B	0.0381	-0.0509	0.871	-0.0059	0.0161	-0.0834	CTRL (B) 304, CTRL (B) 702, CTRL (G) 28, HD 102
	673	BRAF	0.0384	0.09	0.617	0.0278	0.0443	0.158	CTRL (B) 202, CTRL (B) 702, CTRL (G) 25
	51327	AHSP	0.0384	0.3821	0.743	0.0887	0.349	0.2615	HD 19
	5187	PER1	0.0385	0.1591	0.0523	0.2353	0.128	0.1236	CTRL (B) 202, CTRL (B) 702, CTRL (B) 803, CTRL (B) 911, CTRL (G) 25, CTRL (G) 28, CTRL (G) 52,HD 48 (CNpos2), HD 69 (FC4pos1)
	55035	NOL8	0.0385	-0.0579	0.0788	-0.073	0.214	-0.0426	CTRL (B) 304
	168451	THAP5	0.0386	0.088	0.395	0.0726	0.316	0.0548	CTRL (B) 304
	2676	GFRA3	0.0387	1.4783	0.58	0.5077	0.00615	3.0604	CTRL (B) 702, HD 68 (CNpos5)
	23025	UNC13A	0.0387	-0.557	0.0471	-0.7208	0.424	-0.3631	HD 66 (CNneg1)
	23244	PDS5A	0.0387	-0.0664	0.0824	-0.0784	0.589	-0.0281	CTRL (B) 304, CTRL (G) 22
	66004	LYNX1	0.0387	-0.2356	0.0371	-0.3239	0.614	-0.0905	CTRL (B) 304, CTRL (G) 28
	80128	TRIM46	0.039	-0.1205	0.0115	-0.2257	0.598	0.0408	CTRL (G) 22, CTRL (G) 48, HD 3 (CBneg2), HD 66 (CNneg1), HD 102
	56259	CTNNBL1	0.0391	-0.056	0.363	-0.0385	0.0794	-0.0794	CTRL (B) 804, CTRL (B) 902, HD 48 (CNpos2)
	388591	RNF207	0.0393	-0.2169	0.0206	-0.3649	0.804	0.0355	CTRL (B) 504, CTRL (G) 22
	2207	FCER1G	0.0395	0.1464	0.129	0.1567	0.275	0.0981	CTRL (B) 713, CTRL (B) 909, CTRL (G) 56, HD 28, HD 111
	4920	ROR2	0.0395	0.5849	0.129	0.6132	0.123	0.6434	HD 68 (CNpos5)
	6354	CCL7	0.0396	-3.6817	0.356	-1.9893	0.716	-0.8049	CTRL (B) 702
	6511	SLC1A6	0.0396	-1.0823	0.464	-0.549	0.0474	-1.5247	CTRL (B) 706, CTRL (B) 804, CTRL (G) 28, HD 66 (CNneg1)
	175	AGA	0.0397	-0.0965	0.433	-0.0469	0.015	-0.1809	CTRL (B) 711
	2286	FKBP2	0.0397	-0.0761	0.764	-0.0166	0.0378	-0.1318	CTRL (B) 202, CTRL (B) 304, CTRL (B) 702, HD 3 (CBneg2), HD 66 (CNneg1)
	11156	PTP4A3	0.0397	0.1431	0.334	0.1052	0.0473	0.182	CTRL (B) 202
	11198	SUPT16H	0.0397	-0.0537	0.186	-0.0466	0.297	-0.0419	CTRL (B) 202, CTRL (B) 702, HD 3 (CBneg2), HD 66 (CNneg1), HD 102
	2537	IFI6	0.0399	0.4133	0.165	0.409	0.0536	0.5362	CTRL (B) 702, CTRL (B) 902, CTRL (G) 28, HD 3 (CBneg2), HD 68 (CNpos5)
	1653	DDX1	0.04	-0.0596	0.012	-0.0886	0.35	-0.0455	CTRL (B) 202, CTRL (B) 702, CTRL (G) 22, CTRL (G) 28, HD 102
	1983	EIF5	0.0401	0.0313	0.843	0.0078	0.143	0.0337	CTRL (B) 202, CTRL (B) 702, CTRL (G) 28, HD 66 (CNneg1)
	4854	NOTCH3	0.0402	0.2948	0.0191	0.4692	0.185	0.2412	CTRL (B) 304
	285381	DPH3	0.0403	0.0844	0.561	0.0347	0.0715	0.0928	CTRL (G) 28
	54964	C1orf56	0.0404	0.0856	0.00422	0.1685	0.847	0.0137	CTRL (G) 28, HD 124
	1992	SERPINB1	0.0405	0.1293	0.213	0.118	0.184	0.0977	CTRL (B) 110, CTRL (B) 516, CTRL (B) 712, CTRL (B) 811, CTRL (B) 902, HD 64 (CNpos6), HD 69 (FC4pos1),HD 111
	79901	CYBRD1	0.0405	0.1673	0.109	0.1797	0.0723	0.2049	CTRL (B) 7, CTRL (B) 212, CTRL (B) 406, CTRL (B) 705, CTRL (B) 803, HD 68 (CNpos5), HD 124
	10326	SIRPB1	0.0407	0.207	0.111	0.1986	0.0588	0.273	HD 102
	146059	CDAN1	0.0409	-0.0581	0.444	-0.0402	0.214	-0.0436	CTRL (B) 202, CTRL (B) 702, CTRL (G) 22, CTRL (G) 28
	148867	SLC30A7	0.0413	0.0516	0.246	0.0594	0.372	0.0295	CTRL (B) 304, CTRL (B) 702, CTRL (G) 25, CTRL (G) 28
	1355	COX15	0.0414	0.0526	0.0311	0.0745	0.213	0.0486	CTRL (B) 202, CTRL (B) 702, CTRL (G) 52, HD 48 (CNpos2)
	4069	LYZ	0.0414	0.1906	0.0556	0.24	0.338	0.129	CTRL (B) 610, CTRL (B) 712, CTRL (B) 811, CTRL (B) 909, CTRL (G) 56, HD 28, HD 111
	8651	SOCS1	0.0414	0.1725	0.0759	0.2242	0.196	0.1394	HD 19
	151742	PPM1L	0.0416	-0.1469	0.0483	-0.195	0.471	-0.0822	CTRL (B) 504, CTRL (B) 702, CTRL (B) 904
	8909	ENDOU	0.0417	0.2524	0.125	0.2616	0.182	0.2583	CTRL (B) 702, CTRL (G) 52, HD 68 (CNpos5)
	9950	GOLGA5	0.0417	-0.054	0.0519	-0.0606	0.364	-0.0365	CTRL (B) 304, CTRL (B) 702, CTRL (G) 48, HD 3 (CBneg2), HD 68 (CNpos5)
	1666	DECR1	0.0418	0.0747	0.0256	0.1139	0.656	0.0181	CTRL (B) 304, CTRL (B) 406, CTRL (B) 705, HD 68 (CNpos5), HD 124
	57536	KIAA1328	0.0418	-0.0957	0.0685	-0.1313	0.596	-0.0334	CTRL (B) 904, CTRL (G) 28
	11190	CEP250	0.0419	-0.0711	0.165	-0.0919	0.175	-0.0537	HD 69 (FC4pos1)
	55471	NDUFAF7	0.0419	0.0787	0.188	0.0703	0.224	0.0645	CTRL (B) 202, CTRL (B) 702, CTRL (G) 28
	165631	PARP15	0.0419	-0.1134	0.0739	-0.1372	0.323	-0.0771	CTRL (B) 702
	824	CAPN2	0.0421	-0.0756	0.0229	-0.1222	0.794	-0.0137	CTRL (B) 212, CTRL (B) 304, CTRL (B) 406, CTRL (B) 803, CTRL (G) 28, HD 48 (CNpos2), HD 124
	6278	S100A7	0.0421	1.3353	0.413	0.7102	0.072	2.0511	CTRL (B) 702, HD 48 (CNpos2)
	5756	TWF1	0.0422	0.0818	0.987	0.0016	0.0692	0.0911	CTRL (B) 702, HD 48 (CNpos2)
	79966	SCD5	0.0422	-0.2563	0.284	-0.1998	0.0837	-0.3064	CTRL (B) 7, CTRL (B) 505, CTRL (B) 705
	253714	MMS22L	0.0426	-0.0802	0.259	-0.0637	0.248	-0.0722	CTRL (B) 304, CTRL (B) 804
	6597	SMARCA4	0.0427	-0.0699	0.103	-0.0989	0.595	-0.0229	CTRL (B) 711, CTRL (B) 902, CTRL (G) 48, HD 3 (CBneg2), HD 66 (CNneg1), HD 102
	83480	PUS3	0.0427	0.082	0.0819	0.0939	0.437	0.052	CTRL (B) 202, HD 48 (CNpos2), HD 69 (FC4pos1), HD 124
	85453	TSPYL5	0.0427	-0.164	0.0763	-0.2082	0.288	-0.1186	CTRL (B) 702, HD 3 (CBneg2), HD 66 (CNneg1), HD 102
	29097	CNIH4	0.0428	0.1601	0.734	0.038	0.0804	0.1903	CTRL (B) 202, CTRL (B) 702, HD 33, HD 68 (CNpos5), HD 69 (FC4pos1)
	51073	MRPL4	0.0428	-0.0663	0.346	-0.0456	0.0611	-0.0977	CTRL (B) 304, HD 66 (CNneg1), HD 102
	85409	NKD2	0.0428	1.2484	0.365	0.854	0.0442	1.7073	CTRL (G) 28
	3835	KIF22	0.0429	-0.0749	0.179	-0.0638	0.308	-0.0623	CTRL (B) 702, CTRL (B) 906
	25876	SPEF1	0.0429	0.5358	0.61	0.1831	0.0283	0.9353	CTRL (G) 48, HD 66 (CNneg1)
	138882	OR1N2	0.0429	-1.5529	0.0375	-2.4354	0.801	-0.4492	CTRL (B) 702
	284439	SLC25A42	0.043	-0.0971	0.101	-0.1092	0.185	-0.0945	CTRL (B) 505, CTRL (G) 48, HD 124
	6461	SHB	0.0432	-0.1566	0.91	-0.0118	0.00771	-0.3139	CTRL (B) 804, CTRL (B) 902
	64760	FAM160B2	0.0432	-0.0639	0.185	-0.0747	0.403	-0.0321	CTRL (B) 702, CTRL (B) 906, CTRL (G) 22, CTRL (G) 48
	8880	FUBP1	0.0433	-0.0605	0.289	-0.042	0.117	-0.0693	CTRL (B) 304, CTRL (G) 28, HD 68 (CNpos5), HD 102
	10641	NPRL2	0.0433	-0.0527	0.0652	-0.0632	0.189	-0.0612	CTRL (B) 202, CTRL (B) 702, HD 102
	5654	HTRA1	0.0434	0.2945	0.637	0.0904	0.12	0.3431	CTRL (B) 202, CTRL (B) 702, CTRL (B) 904, HD 66 (CNneg1), HD 124
	55269	PSPC1	0.0434	-0.0416	0.172	-0.0413	0.142	-0.044	CTRL (B) 202, CTRL (G) 28, HD 102
	56833	SLAMF8	0.0434	-0.1807	0.379	-0.1132	0.0641	-0.2312	CTRL (B) 712, HD 124
	9633	MTL5	0.0438	0.1004	0.789	0.0182	0.00435	0.1884	HD 66 (CNneg1)
	57447	NDRG2	0.0438	-0.1038	0.404	-0.0611	0.182	-0.0982	CTRL (B) 7, CTRL (B) 406, CTRL (B) 705, CTRL (B) 803, HD 48 (CNpos2), HD 124
	58528	RRAGD	0.0438	0.1368	0.36	0.0848	0.0244	0.1971	CTRL (B) 702, CTRL (G) 52, HD 3 (CBneg2), HD 66 (CNneg1)
	3572	IL6ST	0.0441	0.1024	0.62	0.0394	0.029	0.1596	CTRL (B) 304, CTRL (B) 504, CTRL (B) 706
	6829	SUPT5H	0.0441	-0.0583	0.0605	-0.0821	0.387	-0.0316	CTRL (B) 304, HD 3 (CBneg2), HD 66 (CNneg1)
	994	CDC25B	0.0442	-0.0985	0.0517	-0.1449	0.469	-0.0522	CTRL (B) 202, CTRL (B) 702, CTRL (B) 906, CTRL (G) 22, HD 66 (CNneg1)
	26234	FBXL5	0.0442	0.1206	0.176	0.1217	0.201	0.0962	CTRL (B) 202, CTRL (B) 702, HD 3 (CBneg2), HD 68 (CNpos5)
	63978	PRDM14	0.0442	2.5991	0.757	0.3454	0.71	1.0268	HD 66 (CNneg1)
	6857	SYT1	0.0443	-0.4508	0.41	-0.2348	0.0658	-0.678	CTRL (B) 202, CTRL (B) 702, CTRL (B) 902, CTRL (G) 28, HD 66 (CNneg1)
	54863	TOR4A	0.0444	0.0894	0.236	0.0825	0.181	0.0805	HD 48 (CNpos2)
	6301	SARS	0.0445	-0.0419	0.415	-0.024	0.216	-0.0458	CTRL (B) 702, CTRL (B) 904, CTRL (G) 22, HD 3 (CBneg2), HD 66 (CNneg1), HD 102
	50804	MYEF2	0.0446	-0.1756	0.0931	-0.1969	0.261	-0.1424	CTRL (B) 202, CTRL (B) 504, HD 66 (CNneg1), HD 102
	158399	ZNF483	0.0447	-0.2095	0.225	-0.2039	0.395	-0.134	CTRL (B) 504
	5322	PLA2G5	0.0449	1.772	0.166	1.8262	0.306	1.4823	CTRL (B) 406, CTRL (B) 702, CTRL (B) 803, CTRL (B) 902
	64745	METTL17	0.0449	-0.0757	0.179	-0.0618	0.079	-0.1038	CTRL (B) 112, CTRL (B) 202, CTRL (B) 719, CTRL (B) 804, HD 69 (FC4pos1), HD 124
	79609	METTL21D	0.0449	0.1066	0.24	0.0986	0.309	0.0782	CTRL (B) 702, CTRL (G) 28, HD 3 (CBneg2), HD 66 (CNneg1)
	203228	C9orf72	0.0449	0.1225	0.738	0.0382	0.116	0.1338	CTRL (B) 202, CTRL (B) 702
	10970	CKAP4	0.045	0.1617	0.135	0.1683	0.148	0.1505	CTRL (B) 304, HD 68 (CNpos5)
	6576	SLC25A1	0.0451	-0.0597	0.114	-0.0656	0.309	-0.0484	CTRL (G) 28, HD 111
	55016	1	0.0451	0.0991	0.36	0.0807	0.189	0.0842	CTRL (G) 28, HD 33
	9429	ABCG2	0.0453	0.3353	0.237	0.2705	0.118	0.4192	HD 68 (CNpos5)
	55677	IWS1	0.0453	-0.0542	0.239	-0.0431	0.167	-0.0516	CTRL (B) 304, CTRL (B) 804
	54910	SEMA4C	0.0454	-0.1039	0.0851	-0.1146	0.201	-0.0819	CTRL (B) 804
	57161	PELI2	0.0456	0.1252	0.0348	0.1839	0.368	0.0864	CTRL (B) 202, CTRL (B) 705, CTRL (B) 904, CTRL (G) 28, HD 68 (CNpos5), HD 124
	4598	MVK	0.0457	-0.084	0.424	-0.046	0.225	-0.0777	CTRL (B) 702, CTRL (B) 904, CTRL (G) 28
	29941	PKN3	0.0457	-0.1627	0.119	-0.1873	0.234	-0.1421	CTRL (G) 22
	55301	OLAH	0.0457	0.4511	0.0292	0.682	0.741	0.1046	HD 28
	124602	KIF19	0.0457	-0.355	0.062	-0.424	0.393	-0.2191	CTRL (B) 202, CTRL (B) 702, CTRL (B) 902
	43847	KLK14	0.0458	-0.2588	0.279	-0.1908	0.0626	-0.3798	HD 111
	81706	PPP1R14C	0.0459	-0.4713	0.0261	-0.6931	0.707	-0.1451	CTRL (B) 702
	1020	CDK5	0.046	0.0689	0.103	0.0818	0.327	0.0573	CTRL (B) 702, CTRL (B) 902, CTRL (G) 25, HD 66 (CNneg1)
	55225	RAVER2	0.046	0.2408	0.934	0.0063	0.395	-0.0711	CTRL (B) 212, CTRL (B) 406, CTRL (B) 705, CTRL (B) 804, HD 33
	5159	PDGFRB	0.0461	-0.2272	0.0165	-0.363	0.413	-0.1406	CTRL (B) 202, CTRL (B) 705
	5728	PTEN	0.0463	0.1238	0.26	0.0981	0.0586	0.1538	CTRL (B) 702, CTRL (B) 804, CTRL (G) 28, HD 68 (CNpos5), HD 124
	9937	DCLRE1A	0.0464	-0.101	0.0668	-0.155	0.275	-0.0794	CTRL (B) 504, CTRL (B) 702, HD 102
	27005	USP21	0.0465	-0.0399	0.991	-0.0003	0.0198	-0.0682	CTRL (B) 304, CTRL (G) 48, HD 19, HD 48 (CNpos2), HD 69 (FC4pos1)
	80328	ULBP2	0.0466	-0.3792	0.618	-0.1388	0.0228	-0.6209	CTRL (B) 702, HD 102
	645	BLVRB	0.0467	0.1464	0.629	0.0597	0.147	0.1315	CTRL (B) 304, CTRL (B) 702
	58500	ZNF250	0.0468	0.075	0.0806	0.0985	0.346	0.0485	HD 48 (CNpos2), HD 69 (FC4pos1)
	1524	CX3CR1	0.0469	-0.1469	0.0834	-0.1885	0.321	-0.1047	CTRL (B) 713, CTRL (B) 909, CTRL (G) 56, HD 28, HD 68 (CNpos5), HD 111
	201625	DNAH12	0.0469	0.3023	0.123	0.3396	0.242	0.256	CTRL (B) 702
	80342	TRAF3IP3	0.0472	-0.0595	0.0456	-0.0871	0.477	-0.032	CTRL (B) 702
	27000	DNAJC2	0.0473	-0.0794	0.0287	-0.1206	0.389	-0.0477	HD 48 (CNpos2), HD 102
	7305	TYROBP	0.0474	0.1218	0.224	0.1108	0.265	0.0806	CTRL (B) 713, CTRL (B) 909, CTRL (G) 56, HD 28, HD 111
	10992	SF3B2	0.0474	-0.0611	0.402	-0.0372	0.174	-0.0603	HD 102
	6277	S100A6	0.0475	0.1214	0.174	0.1301	0.382	0.0586	HD 48 (CNpos2), HD 69 (FC4pos1), HD 111
	151050	KANSL1L	0.0476	0.0556	0.341	0.0431	0.167	0.0725	CTRL (B) 304, CTRL (B) 706, HD 48 (CNpos2)
	3065	HDAC1	0.0477	-0.0441	0.187	-0.0403	0.225	-0.0389	CTRL (B) 7, CTRL (B) 803, CTRL (G) 28
	55215	FANCI	0.0477	-0.0992	0.0627	-0.1198	0.464	-0.058	CTRL (B) 702, HD 48 (CNpos2)
	55663	ZNF446	0.0477	-0.0652	0.145	-0.0657	0.11	-0.0804	CTRL (G) 28, HD 102
	3248	HPGD	0.0479	0.1761	0.0318	0.324	0.511	-0.076	CTRL (B) 702, HD 3 (CBneg2)
	121512	FGD4	0.0479	0.1505	0.049	0.2212	0.258	0.1298	CTRL (B) 304, CTRL (B) 504, CTRL (B) 705
	3355	HTR1F	0.0481	0.6152	0.0382	0.9451	0.326	0.4769	CTRL (B) 702
	55676	SLC30A6	0.0482	0.045	0.523	0.0273	0.0789	0.054	CTRL (B) 202
	7430	EZR	0.0483	-0.0877	0.226	-0.0673	0.405	-0.0567	CTRL (B) 212, CTRL (B) 406, CTRL (B) 705, CTRL (B) 803, HD 48 (CNpos2), HD 124
	57396	CLK4	0.0485	0.0923	0.79	0.0252	0.139	0.0947	CTRL (B) 304, CTRL (B) 706, HD 48 (CNpos2)
	55274	PHF10	0.0487	-0.0667	0.238	-0.061	0.135	-0.0583	CTRL (B) 702, CTRL (G) 28, HD 48 (CNpos2), HD 111
	23417	MLYCD	0.0488	0.0472	0.0119	0.0923	0.927	-0.0032	CTRL (B) 711, HD 3 (CBneg2), HD 48 (CNpos2), HD 124
	157807	CLVS1	0.0488	-0.6514	0.0488	-0.86	0.439	-0.456	CTRL (B) 202, CTRL (B) 702, CTRL (B) 902, CTRL (G) 28
	9122	SLC16A4	0.0491	0.2061	0.0212	0.4094	0.228	0.1547	CTRL (B) 304, HD 68 (CNpos5), HD 69 (FC4pos1)
	25801	GCA	0.0491	0.1848	0.155	0.2159	0.316	0.11	CTRL (G) 48, HD 3 (CBneg2)
	143684	FAM76B	0.0491	0.0762	0.905	0.0106	0.153	0.0727	CTRL (B) 505
	374	AREG	0.0492	0.7718	0.192	0.7391	0.102	0.9689	HD 68 (CNpos5)
	7070	THY1	0.0492	1.0068	0.0257	1.5244	1	0.0001	CTRL (B) 902, CTRL (G) 48, HD 66 (CNneg1)
	57146	TMEM159	0.0492	0.0676	0.0983	0.0804	0.132	0.074	HD 66 (CNneg1)
	896	CCND3	0.0493	0.0703	0.133	0.0892	0.277	0.0411	CTRL (B) 505, CTRL (B) 702, CTRL (B) 803, CTRL (G) 52, HD 48 (CNpos2)
	90390	MED30	0.0494	0.0838	0.438	0.0559	0.28	0.0634	CTRL (B) 804, CTRL (B) 906, CTRL (G) 25
	10201	NME6	0.0495	0.0647	0.0324	0.0956	0.633	0.025	CTRL (B) 702, CTRL (B) 906
	327	APEH	0.0496	-0.0336	0.799	-0.0078	0.0786	-0.0497	CTRL (B) 902
	6715	SRD5A1	0.0497	0.0813	0.0322	0.1284	0.672	0.0244	CTRL (B) 202, CTRL (B) 803, CTRL (G) 28, HD 66 (CNneg1), HD 102
	286006	LSMEM1	0.0497	0.1826	0.182	0.1493	0.185	0.1781	CTRL (B) 702
	7757	ZNF208	0.0498	-0.3277	0.000515	-0.8385	0.529	0.1417	CTRL (B) 304, HD 3 (CBneg2), HD 48 (CNpos2), HD 102
	112936	VPS26B	0.0498	-0.0362	0.42	-0.024	0.0822	-0.0419	CTRL (B) 702, CTRL (B) 904, CTRL (G) 48
	126208	ZNF787	0.0498	0.1055	0.278	0.0757	0.183	0.0868	CTRL (G) 28, HD 66 (CNneg1), HD 69 (FC4pos1)
	94097	SFXN5	0.0499	0.101	0.244	0.0888	0.188	0.0975	CTRL (B) 406, CTRL (B) 705, CTRL (B) 803, CTRL (B) 904
	22883	CLSTN1	0.05	-0.0931	0.109	-0.1069	0.671	-0.0289	CTRL (B) 902, CTRL (G) 28, CTRL (G) 52, HD 66 (CNneg1)

[truncated: 14 more sheets: S11. kME module 48, S12. Labadorf pathways up, S13. Labadorf modules up, S14. Labadorf pathways down, S15. Labadorf modules down, S16. TMS genes Track-HD, S17. TMS pathways up, S18. TMS pathways down, S19. TMS modules, S20. Mastrokolias TMS genes, S21. IGAP LOAD GWAS modules, S22. Zhang LOAD modules, S23. Pathway group up, S24. Pathway groups down]
